# Supplementary material for: The astrocytic ensemble acts as a multiday trace to stabilize memory
Source: Nature. 2025 Oct 15;648(8092):146–56. doi: 10.1038/s41586-025-09619-2 (PMC12675280; doi:10.1038/s41586-025-09619-2)
Supplement: Supplementary file 1 — Details of raw replicates, statistical analyses, n numbers and relevant parameters, related to all figures. [file 41586_2025_9619_MOESM1_ESM.xlsx]

## Sheet: Fig.1b
Figure. 1b
Feeezing time in FC (%)	Non-shocked	Mouse#	1 min	2 min	3 min	4 min	5 min	6 min		Shocked	Mouse#	1 min	2 min	3 min	4 min	5 min	6 min		Freezing time in FR (%)	Non-shocked	Mouse#	1 min	2 min	3 min		Shocked	Mouse#	1 min	2 min	3 min
		1	55	33.3	28.3	36.7	30	40			1	50	71.7	56.7	50	58.3	60				1	73.3	25	43.3			1	91.7	91.7	91.7
		2	11.7	10	0	0	0	3.3			2	50	70	45	56.7	66.7	86.7				2	8.3	23.3	16.7			2	96.7	100	90
		3	51.7	20	18.3	18.3	25	21.7			3	46.7	31.7	46.7	50	38.3	66.7				3	23.3	45	18.3			3	91.7	80	93.3
		4	71.7	46.7	3.3	16.7	11.7	28.3			4	38.3	30	6.7	58.3	61.7	88.3				4	40	23.3	55			4	71.7	83.3	95
		5	13.3	40	40	38.3	6.7	50			5	28.3	6.7	23.3	30	33.3	75				5	55	76.7	18.3			5	83.3	98.3	78.3
		6	13.3	6.7	8.3	6.7	3.3	3.3			6	31.7	0	21.7	51.7	45	33.3				6	21.7	18.3	10			6	96.7	93.3	96.7
											7	53.3	35	16.7	60	35	56.7										7	75	90	81.7
											8	23.3	26.7	18.3	26.7	30	81.7										8	70	93.3	90
		Average	36.1167	26.1167	16.3667	19.45	12.7833	24.4333			9	45	40	23.3	73.3	48.3	96.7				Average	35	40.825	25.4			Average	84.6	91.2375	89.5875
		SEM	10.8058	6.68877	6.34653	6.3315	4.95711	7.77096			10	3.3	21.7	0	8.3	30	45				SEM	7.84634	13.2883	10.0587			SEM	3.93487	2.4135	2.26814
											11	60	30	41.7	86.7	66.7	93.3
											12	23.3	10	11.7	35	26.7	53.3
											Average	37.7667	31.125	25.9833	48.8917	45	69.725
											SEM	4.6874	6.38076	5.08287	6.15364	4.33023	5.8834

## Sheet: Fig.1f
Figure. 1f
		ΔFos+ neuron counts (X axis)	ΔFos+ astrocyte counts (Y axis)
	Region name	CFC-HC	FC-NoFC
	Presubiculum	291.057	-0.166667
	Fields of Forel	74.4014	1
	Cuneiform nucleus	41.04	0.5
	Basal amygdalar nucleus/ anterior part	73.69	-1.25
	Nucleus of the lateral olfactory tract	89.1	1
	Nucleus of the lateral olfactory tract/ molecular layer	102.686	-0.166667
	Medial pretectal area	85.0371	0
	Dentate gyrus	512.223	0.666667
	Ectorhinal area	229.578	-3.5
	Olivary pretectal nucleus	123.479	0
	Superior colliculus/ motor related/ deep white layer	252.234	-0.166667
	Basomedial amygdalar nucleus	233.32	-1.25
	Field CA3	144.786	-0.333333
	Magnocellular reticular nucleus	15.4	0.166667
	Basal amygdalar nucleus	119.971	-3.08333
	Claustrum	180.943	-0.166667
	Lateral habenula	56.2729	-0.0833333
	Field CA1	396.949	-2.16667
	Frontal pole/ layer 6a	104.316	0
	Hippocampo-amygdalar transition area	127.049	-0.833333
	Subparafascicular nucleus/ magnocellular part	20.2591	0.0833333
	Interanterodorsal nucleus of the thalamus	22.2628	0
	trapezoid body	28.9416	-0.333333
	Dorsal motor nucleus of the vagus nerve	101.129	-0.5
	Olfactory tubercle	42.7743	-8
	Intercalated amygdalar nucleus	26.91	0
	Endopiriform nucleus/ dorsal part	226.1	-0.833333
	Pallidum	675.014	3.58333
	Anteromedial nucleus	106.571	-0.166667
	Piriform-amygdalar area	242.989	10.0833
	Lateral septal nucleus/ ventral part	396.486	-1.75
	Prosubiculum	69.314	-1.33333
	Temporal association areas	1544.27	-27.6667
	Endopiriform nucleus/ ventral part	520.243	-0.666667
	Basal amygdalar nucleus/ posterior part	65.89	-1.75
	Anteromedial visual area	842.143	-1.08333
	Interanteromedial nucleus of the thalamus	44.3829	0
	Anterior amygdalar area	70.729	-0.583333
	Anteroventral nucleus of thalamus	309.143	-0.666667
	Posterior amygdalar nucleus	186.3	-1.83333
	Ventral posteromedial nucleus of the thalamus	1223.13	-0.0833333
	Primary auditory area	1928.41	-26.6667
	Lateral visual area	1091.71	-4.66667
	Posterior pretectal nucleus	179.857	0.0833333
	Taenia tecta/ ventral part	114.743	14.5833
	Subparafascicular nucleus	7.65771	0.416667
	Central amygdalar nucleus/ medial part	128.68	0.333333
	Ventral group of the dorsal thalamus	1999.83	1
	Globus pallidus/ external segment	140	3.58333
	Postrhinal area	661.329	-9.58333
	Epithalamus	119.971	-0.0833333
	Medial amygdalar nucleus	835.886	3
	Medial habenula	72.0443	0
	Orbital area/ ventrolateral part	1251.1	9.66667
	Cortical amygdalar area/ posterior part	955.843	0.666667
	Infralimbic area	355.25	2.33333
	Nucleus accumbens	350.329	2.5
	Basal amygdalar nucleus/ ventral part	56.78	-0.0833333
	Striatum-like amygdalar nuclei	1136.64	1.91667
	Entorhinal area/ lateral part	1682.39	0.75
	Basomedial amygdalar nucleus/ posterior part	331.3	-0.75
	Fundus of striatum	289.468	0.0833333
	Posterior intralaminar thalamic nucleus	166.87	0
	Dorsal peduncular area	89.6781	0.75
	Postsubiculum	1068.24	0.166667
	Prelimbic area	297.888	0.333333
	Orbital area/ medial part	781.186	13
	Orbital area/ lateral part	2683.4	6.25
	Retrosplenial area/ dorsal part	1919.54	2.91667
	Agranular insular area/ ventral part	657.2	1.25
	Anterior cingulate area/ dorsal part	2742.9	0.25
	Anterior cingulate area/ ventral part	2102.46	0.833333
	Perirhinal area	374.158	-0.75
	Entorhinal area/ medial part/ dorsal zone	1605.34	-8.41667
	Mediodorsal nucleus of thalamus	942.143	-0.5

## Sheet: Fig.1g
Figure. 1g
		ΔFos+ neuron counts (X axis)	ΔFos+ astrocyte counts (Y axis)
	Region name (NeuroInfo)	RE-HC	FR-NoFC
	Presubiculum	278.301	1.58333
	Fields of Forel	77.8603	1.5
	Cuneiform nucleus	43.362	10
	Basal amygdalar nucleus/ anterior part	66.68	14.75
	Nucleus of the lateral olfactory tract	99.1	2.75
	Nucleus of the lateral olfactory tract/ molecular layer	91.064	0.833333
	Medial pretectal area	73.6682	0.25
	Dentate gyrus	422.349	34.4167
	Ectorhinal area	188.15	39
	Olivary pretectal nucleus	98.3175	0
	Superior colliculus/ motor related/ deep white layer	195.141	1.33333
	Basomedial amygdalar nucleus	176.2	24.75
	Field CA3	105.286	30.9167
	Magnocellular reticular nucleus	19.778	8.91667
	Basal amygdalar nucleus	85.3702	49.6667
	Claustrum	125.698	6.83333
	Lateral habenula	38.7429	2.16667
	Field CA1	268.985	92.8333
	Frontal pole/ layer 6a	70.2857	1.75
	Hippocampo-amygdalar transition area	82.562	4.91667
	Subparafascicular nucleus/ magnocellular part	13.1328	1.33333
	Interanterodorsal nucleus of the thalamus	14.4316	0.25
	trapezoid body	18.7611	1.66667
	Dorsal motor nucleus of the vagus nerve	64.54	8.25
	Olfactory tubercle	26.7699	34
	Intercalated amygdalar nucleus	16.79	1.75
	Endopiriform nucleus/ dorsal part	138.333	14.6667
	Pallidum	407.825	73.0833
	Anteromedial nucleus	63.571	4.58333
	Piriform-amygdalar area	142.825	15.3333
	Lateral septal nucleus/ ventral part	229.175	45.75
	Prosubiculum	39.936	8.66667
	Temporal association areas	886.793	60.3333
	Endopiriform nucleus/ ventral part	298.254	12.3333
	Basal amygdalar nucleus/ posterior part	37.12	31.75
	Anteromedial visual area	472.143	12.9167
	Interanteromedial nucleus of the thalamus	24.6429	1
	Anterior amygdalar area	38.873	5.91667
	Anteroventral nucleus of thalamus	451.143	2.08333
	Posterior amygdalar nucleus	99.444	33.6667
	Ventral posteromedial nucleus of the thalamus	646.429	18.6667
	Primary auditory area	1010.6	22.8333
	Lateral visual area	571.603	88.0833
	Posterior pretectal nucleus	93.8015	-0.166667
	Taenia tecta/ ventral part	58.81	40.8333
	Subparafascicular nucleus	3.92238	6.41667
	Central amygdalar nucleus/ medial part	63.91	16.8333
	Ventral group of the dorsal thalamus	985.54	36
	Globus pallidus/ external segment	68	73.0833
	Postrhinal area	301.651	58.9167
	Epithalamus	54.571	2.91667
	Medial amygdalar nucleus	376.73	34.5
	Medial habenula	32.1921	0.75
	Orbital area/ ventrolateral part	539.207	39.4167
	Cortical amygdalar area/ posterior part	408.81	45.1667
	Infralimbic area	150.39	18.0833
	Nucleus accumbens	144.207	26
	Basal amygdalar nucleus/ ventral part	23.11	3.16667
	Striatum-like amygdalar nuclei	461.921	78.1667
	Entorhinal area/ lateral part	682.286	67.25
	Basomedial amygdalar nucleus/ posterior part	133.89	19.25
	Fundus of striatum	115.754	3.33333
	Posterior intralaminar thalamic nucleus	64.9144	1.25
	Dorsal peduncular area	34.401	7.25
	Postsubiculum	408.032	12.6667
	Prelimbic area	112.912	44.0833
	Orbital area/ medial part	289.619	40
	Orbital area/ lateral part	992.333	39.75
	Retrosplenial area/ dorsal part	683.365	45.4167
	Agranular insular area/ ventral part	225.444	20
	Anterior cingulate area/ dorsal part	846	20
	Anterior cingulate area/ ventral part	647.079	21.5833
	Perirhinal area	112.028	9
	Entorhinal area/ medial part/ dorsal zone	446.365	38.3333
	Mediodorsal nucleus of thalamus	238.143	3.25
			75

## Sheet: Fig.1h
Figure. 1h
		Log10 ΔFos+ neuron counts (X axis)	log10 ΔFos+ astrocyte counts (Y axis)
	Region name (NeuroInfo)	RE-HC	FR-NoFC
	Presubiculum	2.44451	0.199572
	Fields of Forel	1.89132	0.176091
	Cuneiform nucleus	1.63711	1
	Basal amygdalar nucleus/ anterior part	1.824	1.16879
	Nucleus of the lateral olfactory tract	1.99607	0.439333
	Nucleus of the lateral olfactory tract/ molecular layer	1.95935	-0.0791812
	Medial pretectal area	1.86728	-0.60206
	Dentate gyrus	2.62567	1.53677
	Ectorhinal area	2.27451	1.59106
	Superior colliculus/ motor related/ deep white layer	2.29035	0.124939
	Basomedial amygdalar nucleus	2.24601	1.39358
	Field CA3	2.02237	1.49019
	Magnocellular reticular nucleus	1.29618	0.950203
	Basal amygdalar nucleus	1.93131	1.69607
	Claustrum	2.09933	0.834633
	Lateral habenula	1.58819	0.335792
	Field CA1	2.42973	1.9677
	Frontal pole/ layer 6a	1.84687	0.243038
	Hippocampo-amygdalar transition area	1.91678	0.691671
	Subparafascicular nucleus/ magnocellular part	1.11836	0.124939
	Interanterodorsal nucleus of the thalamus	1.15931	-0.60206
	trapezoid body	1.27326	0.221849
	Dorsal motor nucleus of the vagus nerve	1.80983	0.916454
	Olfactory tubercle	1.42765	1.53148
	Intercalated amygdalar nucleus	1.22505	0.243038
	Endopiriform nucleus/ dorsal part	2.14093	1.16633
	Pallidum	2.61047	1.86382
	Anteromedial nucleus	1.80326	0.661181
	Piriform-amygdalar area	2.1548	1.18564
	Lateral septal nucleus/ ventral part	2.36017	1.66039
	Prosubiculum	1.60136	0.937852
	Temporal association areas	2.94782	1.78056
	Endopiriform nucleus/ ventral part	2.47459	1.09108
	Basal amygdalar nucleus/ posterior part	1.56961	1.50174
	Anteromedial visual area	2.67407	1.11115
	Interanteromedial nucleus of the thalamus	1.39169	0
	Anterior amygdalar area	1.58965	0.772077
	Anteroventral nucleus of thalamus	2.65431	0.318759
	Posterior amygdalar nucleus	1.99758	1.5272
	Ventral posteromedial nucleus of the thalamus	2.81052	1.27107
	Primary auditory area	3.00458	1.35857
	Lateral visual area	2.75709	1.94489
	Taenia tecta/ ventral part	1.76945	1.61101
	Subparafascicular nucleus	0.59355	0.807309
	Central amygdalar nucleus/ medial part	1.80557	1.22617
	Ventral group of the dorsal thalamus	2.99367	1.5563
	Globus pallidus/ external segment	1.83251	1.86382
	Postrhinal area	2.4795	1.77024
	Epithalamus	1.73696	0.464887
	Medial amygdalar nucleus	2.57603	1.53782
	Medial habenula	1.50775	-0.124939
	Orbital area/ ventrolateral part	2.73176	1.59568
	Cortical amygdalar area/ posterior part	2.61152	1.65482
	Infralimbic area	2.17722	1.25728
	Nucleus accumbens	2.15899	1.41497
	Basal amygdalar nucleus/ ventral part	1.3638	0.500602
	Striatum-like amygdalar nuclei	2.66457	1.89302
	Entorhinal area/ lateral part	2.83397	1.82769
	Basomedial amygdalar nucleus/ posterior part	2.12675	1.28443
	Fundus of striatum	2.06354	0.522879
	Posterior intralaminar thalamic nucleus	1.81234	0.09691
	Dorsal peduncular area	1.53657	0.860338
	Postsubiculum	2.61069	1.10266
	Prelimbic area	2.05274	1.64427
	Orbital area/ medial part	2.46183	1.60206
	Orbital area/ lateral part	2.99666	1.59934
	Retrosplenial area/ dorsal part	2.83465	1.65722
	Agranular insular area/ ventral part	2.35304	1.30103
	Anterior cingulate area/ dorsal part	2.92737	1.30103
	Anterior cingulate area/ ventral part	2.81096	1.33412
	Perirhinal area	2.04933	0.954243
	Entorhinal area/ medial part/ dorsal zone	2.64969	1.58358
	Mediodorsal nucleus of thalamus	2.37684	0.511883

## Sheet: Fig.1k
Figure. 1k
number of mCherry/ Area	Mouse# - Sample#	NoFC		FC		NoFR		FR		One-way ANOVA, Tukey's multiple comparisons test	p value	Symbol		number of mNeon/ Area(mm^2)	Mouse# - Sample#	NoFC		FC		NoFR		FR		One-way ANOVA, Tukey's multiple comparisons test	p value	Symbol
(relative to NoFC)	1-1	1.05482	1-1	1.21731	1-1	1.09968	1-1	1.01919		NoFC vs FC	0.0147	*		(relative to NoFC)	1-1	1.63964	1-1	0	1-1	1.79355	1-1	3.85301		NoFC vs FC	0.9985	ns
	1-2	1.02718	1-2	1.76797	1-2	1.27158	1-2	0.963904		NoFC vs NoFR	0.9056	ns			1-2	1.08709	1-2	0	1-2	2.52504	1-2	6.50889		NoFC vs NoFR	>0.9999	ns
	1-3	0.752129	1-3	1.41313	1-3	1.28417	1-3	1.11872		NoFC vs FR	0.0041	**			1-3	4.6238	1-3	0.535527	1-3	0.656029	1-3	11.1903		NoFC vs FR	<0.0001	****
	2-1	1.08499	2-1	1.99749	2-1	0.663537	2-1	1.94837		FC vs NoFR	0.0019	**			1-4	1.63711	1-4	0	1-4	1.73307	1-4	4.46429		FC vs NoFR	0.9993	ns
	2-2	0.964244	2-2	1.28127	2-2	1.03643	2-2	1.69375		FC vs FR	0.9948	ns			1-5	1.33742	1-5	0	1-5	2.7506	1-5	8.4231		FC vs FR	<0.0001	****
	3-1	1.00221	2-3	1.06434	2-3	0.800114	2-3	2.0321		NoFR vs FR	0.0004	***			1-6	0.474691	1-6	0	1-6	0.730416	2-1	8.70109		NoFR vs FR	<0.0001	****
	3-2	1.02928	3-1	1.53163	3-1	0.639686	3-1	1.03223							1-7	0	1-7	0	1-7	0.43959	2-2	9.43281
	3-3	0.995863	3-2	1.23615	3-2	0.715532	3-2	1.00031		F value	9.841				1-8	1.08221	1-8	0	1-8	0.626028	3-1	3.47441		F value	33.779.841
	4-1	1.3273	3-3	1.04153	3-3	0.829965	3-3	1.20278		DFn, DFd	3, 42				2-1	0.506883	1-9	0.268959	1-9	0.598637	4-1	2.84604		DFn, DFd	3, 68
	4-2	0.665962	3-4	1.56312	4-1	1.09216	4-1	1.79586							2-2	0.656765	1-10	0	1-10	0.863233	4-2	7.93445
	4-3	1.09601			4-2	0.800112	4-2	1.37083							2-3	0	2-1	3.71276	2-1	0.533547	4-3	2.3477
					4-3	0.759568	4-3	1.8832							2-4	4.31293	2-2	1.58174	2-2	1.27757	4-4	3.08796
							4-4	1.68432							2-5	0	2-3	2.65023	2-3	1.18125	5-1	3.76034
	Average	1		1.4114		0.916044		1.44197							2-6	1.09998	3-1	2.01114	2-4	0.342414	5-2	4.7162
	SEM	0.0524398		0.0972225		0.066302		0.112767							3-1	0	3-2	1.18164	3-1	0	5-3	4.05526
															3-2	0	3-3	0.649151	3-2	0.34718
															3-3	1.17635	3-4	1.97815	3-3	0.336499
															3-4	0	3-5	1.95407
number of mCherry/ Area(mm^2)	Mouse# - Sample#	NoFC		FC		NoFR		FR							4-1	0
	1-1	423.271	1-1	488.474	1-1	441.272	1-1	408.973							4-2	0.623762
	1-2	412.182	1-2	709.441	1-2	510.25	1-2	386.789							4-3	1.22258
	1-3	301.809	1-3	567.053	1-3	515.305	1-3	448.911							4-4	0.518804
	2-1	435.378	2-1	801.54	2-1	266.26	2-1	781.831							Average	1		0.917964		0.984391		5.65306
	2-2	386.926	2-2	514.139	2-2	415.892	2-2	679.658							SEM	0.267873		0.268713		0.191783		0.722582
	3-1	402.162	2-3	427.09	2-3	321.064	2-3	815.428
	3-2	413.022	3-1	614.604	3-1	256.689	3-1	414.205
	3-3	399.613	3-2	496.035	3-2	287.124	3-2	401.397						number of mNeon/ Area(mm^2)	Mouse# - Sample#	NoFC		FC		NoFR		FR
	4-1	532.612	3-3	417.939	3-3	333.043	3-3	482.643							1-1	8.38026	1-1	0	1-1	9.1669	1-1	19.6929
	4-2	267.233	3-4	627.239	4-1	438.254	4-1	720.631							1-2	5.55617	1-2	0	1-2	12.9056	1-2	33.2672
	4-3	439.799			4-2	321.064	4-2	550.079							1-3	23.6324	1-3	2.7371	1-3	3.35299	1-3	57.1943
					4-3	304.794	4-3	755.679							1-4	8.36732	1-4	0	1-4	8.85781	1-4	22.8172
							4-4	675.874							1-5	6.8356	1-5	0	1-5	14.0584	1-5	43.0508
	Average	401.273		566.355		367.584		578.623							1-6	2.42617	1-6	0	1-6	3.73319	2-1	44.4716
	SEM	21.0427		39.0128		26.6052		45.2505							1-7	0	1-7	0	1-7	2.24676	2-2	48.2115
															1-8	5.53123	1-8	0	1-8	3.19966	3-1	17.7579
															2-1	2.5907	1-9	1.37466	1-9	3.05966	4-1	14.5462
															2-2	3.35675	1-10	0	1-10	4.41202	4-2	40.5533
															2-3	0	2-1	18.9761	2-1	2.72698	4-3	11.9992
															2-4	22.0435	2-2	8.08436	2-2	6.52971	4-4	15.7827
															2-5	0	2-3	13.5454	2-3	6.03741	5-1	19.2192
															2-6	5.62204	3-1	10.279	2-4	1.75009	5-2	24.1047
															3-1	0	3-2	6.03941	3-1	0	5-3	20.7266
															3-2	0	3-3	3.31784	3-2	1.77445
															3-3	6.01236	3-4	10.1104	3-3	1.71986
															3-4	0	3-5	9.98732
															4-1	0
															4-2	3.18807
															4-3	6.24865
															4-4	2.65163
															Average	5.11104		4.69175		5.03126		28.893
															SEM	1.36911		1.3734		0.980209		3.69315

## Sheet: Fig.2b
Figure. 2b
		Veh	NA			DA			ATP			Glu			GABA			Ach			5-HT				One-way ANOVA, Dunnett's multiple comparisons test	p value	Symbol
c-Fos intensity (a.u.)	Cell#	-	10 µM	1 µM	0.1 µM	10 µM	1 µM	0.1 µM	10 µM	1 µM	0.1 µM	10 µM	1 µM	0.1 µM	10 µM	1 µM	0.1 µM	10 µM	1 µM	0.1 µM	10 µM	1 µM	0.1 µM		Vehicle vs. NA10μM	<0.0001	****
	1	103.006	1076.13	1039.99	364.44	147.956	146.393	119.994	173.469	283.925	139.248	74.103	100.02	159.309	147.86	99.733	93.489	172.115	91.765	129.66	78.549	100.907	86.478		MilliQ vs. NA1μM	<0.0001	****
	2	102.708	1362.8	885.052	705.132	209.914	148.645	138.92	196.147	234.17	134.654	81.599	122.086	99.698	79.56	96.492	76.755	197.969	105.809	101.937	167.698	77.722	62.308		MilliQ vs. NA0.1μM	<0.0001	****
	3	127.586	740.236	817.83	806.619	361.849	106.321	123.737	161.949	154.766	174.873	62.926	81.14	256.675	78.876	81.25	106.697	139.494	102.79	54.636	173.636	167.937	67.496		MilliQ vs. DA10μM	0.0537	ns
	4	249.141	1976.04	1089.3	356.196	214.255	138.42	121.448	195.453	153.319	166.759	87.168	99.785	77.749	132.911	60.248	98.152	120.904	83.095	81.264	190.19	90.526	220.09		MilliQ vs. DA1μM	>0.9999	ns
	5	64.637	1855.4	1027.51	522.672	234.541	131.98	217.474	128.238	123.369	155.845	49.079	66.744	90.463	114.958	82.814	112.079	125.363	77.568	87.356	113.112	309.49	167.781		MilliQ vs. DA0.1μM	>0.9999	ns
	6	75.758	2177.93	196.599	210.791	257.306	251.701	258.85	165.937	62.236	148.554	77.346	78.782	57.216	73.875	124.732	55.604	187.034	84.259	34.264	104.861	60.895	76.674		MilliQ vs. ATP10μM	0.1405	ns
	7	46.78	2501.11	222.127	276.528	330.657	246.7	82.751	99.738	142.632	105.02	67.053	104.708	74.999	66.415	54.889	121.117	80	75.807	40.886	57.589	42.783	218.651		MilliQ vs. ATP1μM	0.8801	ns
	8	220.427	550.373	527.006	642.086	418.085	149.586	174.045	207.652	155.122	72.656	80.311	38.193	91.115	92.053	100.871	85.048	72.339	69.266	48.41	44.936	76.961	90.359		MilliQ vs. ATP0.1μM	>0.9999	ns
	9	153.328	2133.51	1232.86	84.502	68.509	204.409	178.238	171.664	161.762	138.21	40.553	57.396	82.305	44.9	104.29	89.442	71.083	79.111	57.392	177.404	64.937	191.463		MilliQ vs. Glu10μM	>0.9999	ns
	10	137.561	2450.19	765.471	449.975	80.233	79.591	163.348	761.151	92.379	70.999	58.278	67.794	157.151	94.696	55.424	134.902	57.183	91.759	194.07	100.438	101.217	97.757		MilliQ vs. Glu1μM	>0.9999	ns
	11	99.361	1536.25	190.142	385.197	119.041	78.452	146.183	813.42	170.41	159.7	64.48	77.334	137.683	211.403	223.365	156.777	57.186	45.684	94.895	176.851	66.271	74.99		MilliQ vs. Glu0.1μM	>0.9999	ns
	12	100.977	1599.03	1249.97	1679.46	88.297	97.597	127.398	163.328	153.689	119.125	65.32	51.442	91.849	64.747	79.318	78.663	65.89	83.374	103.71	107.975	246.94	79.931		MilliQ vs. GABA10μM	>0.9999	ns
	13	92.781	1674.8	631.172	875.579	164.647	71.497	171.136	177.33	176.736	70.91	108.945	44.078	86.529	68.208	103.973	87.138	69.377	72.002	117.055	137.279	178.18	79.663		MilliQ vs. GABA1μM	>0.9999	ns
	14	110.373	1020.46	1940.01	545.958	255.948	159.041	74.908	200.169	224.653	80.114	146.699	34.211	168.361	86.156	103.164	136.491	75.287	70.338	73.071	47.324	141.17	74.904		MilliQ vs. GABA0.1μM	>0.9999	ns
	15	108.713	889.134	1763.73	302.755	258.137	127.865	43.892	57.23	106.242	115.02	91.171	65.687	106.252	339.196	160.567	249.054	88.568	58.998	124.898	81.021	146.017	88.068		MilliQ vs. ACh10μM	>0.9999	ns
	16	85.931	1933.9	1051.09	269.57	183.879	76.221	81.12	89.376	215.178	221.457	70.161	67.921	79.769	87.115	147.131	188.663	147.327	47.226	84.145	82.179	140.476	141.651		MilliQ vs. ACh1μM	>0.9999	ns
	17	78.424	1887.2	752.639	303.666	362.314	117.094	107.703	77.371	147.955	167.107	101.365	76.168	84.639	152.032	135.358	129.105	168.993	98.824	663.025	81.098	170.167	91.582		MilliQ vs. ACh0.1μM	>0.9999	ns
	18	50.139	1124.15	3671.8	365.426	310.573	70.419	72.299	204.942	107.956	209.495	88.448	24.992	63.548	48.725	167.941	93.852	121.489	78.313	75.171	65.568	73.087	91.537		MilliQ vs. 5-HT10μM	>0.9999	ns
	19	131.434	1500.03	3403.13	579.999	219.35	242.367	100.978	253.919	113.143	84.894	100.767	41.364	72.994	107.348	87.238	98.033	54.476	61.516	97.203	48.546	72.01	86.637		MilliQ vs. 5-HT1μM	>0.9999	ns
	20	124.972	991.465	426.522	634.578	227.035	314.106	121.137	276.724	102.791	151.149	91.46	88.031	76.321	102.104	78.725	94.497	138.262	49.544	63.717	42.846	346.718	82.121		MilliQ vs. 5-HT0.1μM	>0.9999	ns
	21	47.102	2972.95	741.086	918.177	349.71	104.888	107.634	250.325	157.606	113.691	124.764	83.406	78.347	87.207	84.714	92.576	55.07	52.115	71.57	56.815	113.729	59.119
	22	225.5	1078.8	1761.19	532.527	370.261	146.72	125.486	470.855	146.127	114.411	100.731	83.382	66.951	101.313	76.194	185.927	327.824	79.954	62.468	55.865	176.524	73.919		F value	90.73
	23	110.292	1993.7	278.582	399.841	470.281	139.421	109.045	257.928	227.272	150.828	47.724	117.723	64.604	115.962	67.181	115.683	49.506	62.343	48.906	57.097	155.451	113.324		DFn, DFd	21, 859
	24	78.889	1140.89	1130.55	307.596	125.408	130.895	99.349	79.831	285.975	149.44	58.819	71.396	45.009	77.349	245.292	87.768	148.551	74.349	51.896	67.021	94.621	59.159
	25	86.614	1475.69	1173.18	766.476	166.733	165.961	129.697	97.274	174.591	93.075	71.979	76.317	56.746	103.307	91.272	180.8	147.458	120.891	66.03	66.31	65.718	65.935
	26	56.447	1107.42	827.772	624.52	477.132	202.593	77.122	139.108	132.418	92.935	82.215	70.697	52.385	95.443	57.963	76.515	127.038	82.5	100.546	142.255	74.684	74.753
	27	56.773	723.452	796.896	849.943	484.524	94.97	170.002	152.618	236.518	69.793	85.864	41.576	59.984	99.589	46.942	109.445	106.49	87.827	81.91	123.661	72.116	56.158
	28	77.581	659.213	682.159	854.795		151.411	113.606	316.218	231.227	83.669	78.957	70.72	82.424	78.998	68.712	238.302	111.695	71.227	60.124	96.6	154.694	55.368
	29	65.108	1272.34	1211.61	664.228		114.442	132.823	461.291	171.522	129.514	70.63	141.978	78.665	92.981	147.998	69.469	199.156	133.493	110.586	87.689	94.871	98.528
	30	128.888	1281.93	970.545	617.795		53.227	160.377	126.008	221.061	129.787	69.056	116.376	65.984	70.895	51.342	60.3	53.832	75.391	105.367	93.76	69.905	67.945
	31	70.079	364.988	790.201	1127.42		55.357	178.717	252.136	178.121	118.632	102.355	150.342	67.195	75.7	63.851	66.182	57.266	140.687	110.904	51.543	179.843	113.953
	32	74.707	436.805	760.496	1062.04		110.772	193.667	189.921	197.458	138.948	148.443	133.571	53.5	116.289	70.502	83.438	106.422	141.871	103.455	53.138	98.271	142.873
	33	91.212	1105.1	564	485.305		88.505	161.255	314.005		73.955	63.749	213.437	54.902	70.237	55.282	74.406	100.662	95.204	71.611	60.675	63.85	144.511
	34	102.153		1927.83	810.166		110.302	177.769	216.362		93.499	66.447	211.391	54.46	136.487	91.448	162.934	119.018	79.088	68.381	75.899	162.977	73.65
	35	48.475		2220.81	568.443		118.777	83.182	93.705		125.284	65.517	118.144	106.557	61.479	98.869	97.243	134.148	88.027	66.626	74.023	127.902	139.476
	36	116.923		718.308	219.059		120.406		94.226		99.188	145.167		103.761	120.439	96.163	136.648	90.534	86.02		59.387	181.386	69.898
	37	72.796		947.101	212.221		58.858		87.371		169.546	101.777		72.186	130.783	64.944		134.168	99.001		182.112	89.933	101.91
	38	38.736		1320.64	521.881		123.401		245.927		140.509	124.981		82.897	52.323	63.737		92.421	77.86		80.89	101.04	99.286
	39	72.911		1417.49	234.844		114.033		306.704		159.243	116.279		56.412	69.192	67.843		85.553	71.914		81.043	103.926	106.236
	40	86.096		663.031	577.87		120.025				81.784	128.733		51.846	94.609	169.795		82.934	55		96.735	122.949
	41			642.649							56.975	96.369		52.425	72.183	55.058		85.302	66.996		83.265	145.507
	42										92.327			64.667	92.891	49.375		56.248	133.105		70.949	146.768
	43										75.3			62.336	91.221	61.406		54.291	67.972		59.783	117.755
	44										126.122				144.109			51.462	63.304		82.163	78.939
	45										125.292				147.263			94.037			49.404	89.063
	46														94.361			244.201			50.051	58.066
	47																	207.874			58.407	119.253
	48																	71.622			54.534	140.954
	49																	72.048			73.913
	50																				53.229
	Average	99.283	1411.92	1083.66	567.907	257.651	132.084	132.723	223.77	170.073	121.99	86.7753	88.2381	84.8574	101.864	95.1955	114.533	111.779	82.5724	100.204	87.5463	122.398	99.6447
	SEM	7.46805	110.017	114.911	48.6266	23.7455	9.06493	7.71432	26.094	9.54814	5.72628	4.24071	7.40385	6.02992	7.06968	6.90173	7.83461	8.18361	3.55856	17.3656	5.7785	8.86941	6.74885

## Sheet: Fig.2d
Figure. 2d
		NA 1µM						NA 0.1 µM						NA 1µM					Ionomycin
c-Fos intensity (a.u.)	Cell#	−	+Praz	+Atip	+Prop		Cell#	−	+Praz	+Atip	+Prop		Cell#	BAPTA 0 µM	BAPTA 1 µM	BAPTA 5 µM		Cell#	0 µM	0.1 µM	1 µM		Cell#	Veh	Forskolin	Forskolin + SQ22536		Cell#	Veh	Isop 10 µM	Isop 10 µM + SQ22536	NA 0.1 µM	NA 0.1 µM + SQ22536		One-way ANOVA, Dunnett's multiple comparisons test	p value	Symbol
	1	709.606	787.966	478.361	140.696		1	440.39	247.611	213.549	43.258		1	507.089	685.92	718.244		1	36.27	43.04	87.6		1	149.714	1031.82	259.344		1	74.221	897.377	67.646	1069.97	326.81		− vs. +Praz, (NA 1uM)	0.7622	ns
	2	1659.52	870.772	743.135	167.326		2	339.117	280.31	123.674	68.617		2	682.489	673.205	754.141		2	45.293	70.802	86.87		2	281.818	670.57	535.969		2	85.373	887.04	141.927	762.268	266.974		− vs. +Atip, (NA 1uM)	0.0033	**
	3	1201.87	836.533	405.528	192.607		3	598.746	518.318	83.008	65.609		3	1067.05	683.79	683.087		3	72.614	44.76	36.727		3	344.961	691.509	329.349		3	60.702	446.483	495.262	309.644	184.167		− vs. +Prop, (NA 1uM)	<0.0001	****
	4	650.426	642.894	461.088	172.72		4	197.496	594.099	613.88	45.714		4	1203.66	1025.06	1029.25		4	137.542	71.968	63.53		4	238.579	616.64	351.607		4	65.031	93.782	171.678	474.503	71.067
	5	291.761	2139.2	802.148	208.972		5	223.715	373.103	896.053	122.48		5	606.823	657.046	1446.17		5	125.76	70.209	61.343		5	99.491	826.703	338.883		5	129.164	415.249	100.491	172.864	380.594		F value	28.22
	6	301.395	2713.11	383.885	166.653		6	441.304	192.086	299.719	109.381		6	803.109	1158.99	1553.78		6	73.511	54.985	97.807		6	211.988	1141.39	315.285		6	148.101	392.014	85.754	483.062	186.131		DFn, DFd	3, 124
	7	1402.05	1329.23	1687.4	295.807		7	108.741	752.34	329.192	73.452		7	1337.31	888.254	587.453		7	32.755	117.107	137.728		7	180.409	929.26	587.75		7	270.127	503.078	63.545	578.16	85.935
	8	814.679	1048.03	594.806	359.039		8	292.367	603.973	411.649	44.315		8	1060.19	1651.51	626.359		8	46.385	113.021	121.711		8	191.934	1100.95	332.098		8	69.029	113.079	233.371	240.997	836.335
	9	485.403	1252.79	495.091	195.637		9	338.759	114.909	437.129	85.254		9	530.287	1080.03	575.592		9	212.064	48.653	157.252		9	194.51	315.971	152.782		9	111.055	92.175	156.166	386.062	269.636		One-way ANOVA, Dunnett's multiple comparisons test	p value	Symbol
	10	775.663	1105.09	1392.06	142.118		10	143.353	396.793	119.617	56.568		10	2146.05	1046.51	1045.36		10	178.069	42.871	116.564		10	327.861	673.644	556.4		10	129.583	260.035	101.969	554.083	252.568		− vs. +Praz, (NA 0.1uM)	0.9194	ns
	11	642.148	419.674	838.374	336.315		11	265.507	487.916	105.324	31.791		11	1711.11	628.59	534.388		11	64.453	70.87	227.165		11	415.186	410.538	397.138		11	63.929	980.64	47.084	475.136	473.826		− vs. +Atip, (NA 0.1uM)	0.6988	ns
	12	827.621	403.324	323.189	324.547		12	736.862	238.93	603.956	62.997		12	910.541	724.724	2382.4		12	72.081	61.359	85.312		12	119.452	477.343	103.667		12	83.705	473.909	197.229	344.911	405.942		− vs. +Prop, (NA 0.1uM)	<0.0001	****
	13	1604.86	607.423	231.249	207.677		13	369.144	225.173	1083.52	71.187		13	494.265	552.228	1100.99		13	98.732	107.987	263.518		13	234.651	427.233	129.535		13	85.1	424.704	133.539	327.484	712.709
	14	231.701	918.347	492.601	53.572		14	73.977	554.608	330.458	149.637		14	614.604	652.71	1177.13		14	22.386	129.827	187.974		14	120.799	333.47	175.942		14	59.842	215.121	227.706	497.863	680.328		F value	21.84
	15	1694.06	1306.97	693.502	79.107		15	1149.03	345.899	291.811	91.008		15	508.564	888.629	824.838		15	84.626	106.125	64.155		15	194.435	392.326	194.904		15	92.54	137.814	62.247	1556.61	227.369		DFn, DFd	3, 152
	16	851.48	1078.1	387.232	80.214		16	1074.21	547.304	357.85	51.501		16	547.18	359.373	1541.79		16	94.913	113.537	114.163		16	186.195	89.823	247.755		16	67.231	1084.6	57.077	801.022	231.802
	17	1071.03	1370.21	1512.97	163.611		17	1331.33	688.768	438.312	50.521		17	893.713	1196.86	1536.92		17	48.54	68.635	99.001		17	148.522	155.462	207.166		17	62.626	641.567	536.615	740.037	361.257		One-way ANOVA, Dunnett's multiple comparisons test	p value	Symbol
	18	1191.49	1146.62	597.915	130.141		18	81.441	436.506	560.501	64.226		18	643.517	2071.48	2269.54		18	49.331	98.406	143.61		18	179.126	135.787	251.794		18	135.304	742.886	92.548	808.143	285.095		− vs. BAPTA 1 µM, (NA 1uM)	0.4286	ns
	19	1233.49	646.238	990.606	140.609		19	77.848	446.896	581.262	66.415		19	1950.63	1300.98	710.577		19	58.841	37.704	118.776		19	213.6	530.987	146.133		19	84.067	723.409	86.086	345.966	109.87		− vs. BAPTA 5 µM, (NA 1uM)	0.0941	ns
	20	2183.66	1434.64	435.963	136.766		20	244.515	323.966	415.683	65.278		20	720.179	2398.52	638.086		20	50.394	64.748	127.556		20	187.718	1037.16	166.633		20	170.735	560.956	503.307	894.379	61.595
	21	1719.45	895.564	469.608	110.209		21	352.714	374.869	1282.25	43.15		21	1547.04	2200.35	629.686		21	80	110.492	116.32		21	339.101	1038.03	340.405		21	107.754	271.874	79.309	178.842	72.763		F value	1.97
	22	1058.44	197.489	109.762	169.599		22	326.149	490.94	1203.13	38.248		22	699.743	1397.45	1202.18		22	55.164	63.819	110.572		22	290.471	833.685	397.596		22	124.739	401.747	216.505	371.592	64.932		DFn, DFd	2, 142
	23	1206.65	511.583	783.927	103.783		23	747.23	476.824	42.644	66.981		23	621.405	552.927	1102.16		23	72.249	35.997	46.164		23	261.353	762.129	362.753		23	123.064	413.812	249.96	164.919	102.838
	24	593.858	730.173	517.844	341.658		24	445.309	482.132	418.62	67.046		24	798.34	1067.06	1197.08		24	75.598	40.615	60.503		24	392.539	901.48	669.603		24	51.578	1024.03	175.172	410.897	113.097		One-way ANOVA, Dunnett's multiple comparisons test	p value	Symbol
	25	814.272	973.426	1516.54	90.513		25	936.149	263.963	263.144	82.952		25	440.514	608.969	714.11		25	19.406	97.041	66.096		25	189.418	936.522	118.253		25	61.279	540.633	227.256	373.651	262.867		Ionomycin 0 vs. 0.1	0.4131	ns
	26	1302.62	537.455	1209.56	164.056		26	373.863	101.525	373.631	49.741		26	1148.35	404.321	1577.7		26	32.559	42.84	53.3		26	148.514	672.978	140.305		26	163.16	413.404	132.627	222.425	110.699		Ionomycin 0 vs. 1	0.0964	ns
	27	1645.07	650.743	703.37	29.859		27	52.904	127.003	438.036	265.7		27	521.496	2376.35	1179.5		27	48.437	34.145	32.63		27	101.207	822.965	134.244		27	76.538	490.95	220.75	623.478	425.201
	28	2270.48	1065.61	364.321	37.901		28	38.138	207.212	545.232	281.338		28	606.803	2128.93	704.848		28	36.144	500.977	75.317		28	113.506	2256.2	345.229		28	110.246	570.918	88.573	1672.72	503.557		F value	1.937
	29	1620.46	919.99	503.898	339.221		29	446.901	444.693		71.173		29	289.221	585.734	657.031		29	70.023	30.923	58.355		29	245.073	759.764	258.921		29	95.792	2425.08	81.963	747.027	70.869		DFn, DFd	2, 134
	30	704.555	698.227	436.681	273.044		30	107.062	211.326		95.723		30	2558	447.854	1191.37		30	47.048	392.52	139.042		30	65.146	1789.91	110.096		30	159.237	89.285	266.69	737.874	448.847
	31	247.629	393.604		132.32		31	615.019	481.476		73.664		31	792.461	1354.24	1082.99		31	130.73	25.243	159.311		31	233.509	626.948	186.907		31	87.298	448.576	265.44	711.089	277.367		One-way ANOVA, Tukey's multiple comparisons test	p value	Symbol
	32	417.621	1075.58		158.191		32	572.016	522.233		126.731		32	404.115	752.649	1397.73		32	103.467	28.288	99.978		32	118.337	1175.51	110.26		32	93.531	408.267	264.758	1381.13	522.368		Veh vs. Forskolin	<0.0001	****
	33				335.589		33	339.878	733.223		101.603		33	1392.55	579.069	419.948		33	245.614	43.247	157.975		33	111.448	1238.79	122.449		33	40.932	1176.09	289.263	264.205	1081.34		Veh vs. Forskolin & SQ22536	0.3646	ns
	34				44.326		34	823.76	316.141		36.12		34	1408.83	715.426	1104.58		34	32.682	40.706	71.676		34	193.044	454.856	165.122		34	80.459	671.587	277.863	438.706	62.358		Forskolin vs. Forskolin & SQ22536	<0.0001	****
							35	667.408	461.465		69.538		35	910.848	1116.13	1432.48		35	17.943	32.477	156.223		35	141.679	460.563	218.992		35		1260.71	508.826		217.467
							36	253.312	354.597		67.285		36	1014.61	1299.29	1098.13		36	17.942	53.657	41.536		36	130.996	704.678	213.999		36		361.869	568.26		70.183		F value	68.28
							37	303.548	553.716		94.476		37	630.308	528.703	1228.2		37	131.977	30.458	72.642		37	361.455	1016.13	171.968		37		549.257	434.074		77.916		DFn, DFd	2, 132
							38	203.453	659.218		33.266		38	667.245	336.595	1567.44		38	110.124	55.167	85.656		38	327.331	951.683	293.367		38		605.804	412.307
							39	397.602	51.933		29.599		39	662.835	292.086	1249.85		39	38.42	110.155			39	203.488	819.792	385.287									One-way ANOVA, Tukey's multiple comparisons test	p value	Symbol
							40	394.297	46.242		30.82		40	1083.7	1070.56	1869.88		40	34.435	42.855			40	134.001	733.68	342.593									Veh vs. Isop 10 µM	<0.0001	****
							41	80.086	186.2		79.344		41	903.075	1102.28	1995.98		41	99.083	57.722			41	148.687	1066.12	413.48									Veh vs. Isop 10 µM + SQ22536	0.4089	*
							42	352.9	108.399		59.003		42	996.81	1221.49	1094.36		42	41.232	43.321			42	164.981		126.375									Veh vs. NA 0.1 µM	<0.0001	****
							43	185.711			37.927		43	506.579	1308.07	1634.88		43	62.168	39.2						183.468									Veh vs. NA 0.1 µM + SQ22536	0.0397	ns
													44	1129.86	1264.19	971.606		44	77.242	39.233						417.956									Isop 10 µM vs. Isop 10 µM + SQ22536	<0.0001	***
													45	210.254	1890	652.378		45	50.67	41.655						374.625									Isop 10 µM vs. NA 0.1 µM	>0.9999	ns
													46	1019.98				46	52.099	405.661						166.251									Isop 10 µM vs. NA 0.1 µM + SQ22536	0.0002	****
													47	998.697				47	89.364	423.44						481.499									Isop 10 µM + SQ22536 vs. NA 0.1 µM	<0.0001	***
													48	1292.07				48	51.094	68.806						244.129									Isop 10 µM + SQ22536 vs. NA 0.1 µM + SQ22536	0.7858	ns
													49	518.16				49		37.136						400.468									NA 0.1 µM vs. NA 0.1 µM + SQ22536	0.0002	****
													50	442.504				50		31.167						156.568
													51	538.245				51		97.587						205.756									F value	21.07
													52	1392.86												278.832									DFn, DFd	4, 176
													53	1399.04
													54	1237.64
													55	1413.63
	Average	1044.53	959.582	685.421	177.188		Average	407.983	381.544	459.387	77.2241		Average	929.749	1042.78	1126.49		Average	73.489	90.8464	105.307		Average	205.625	780.756	275.344		Average	100.679	584.469	218.97	591.816	294.451
	SEM	97.8447	88.596	73.8244	16.5008		SEM	46.7168	29.1493	60.5044	7.8484		SEM	63.6824	83.1568	69.1633		SEM	6.9146	14.6627	8.37798		SEM	13.2938	64.4053	18.8906		SEM	7.75165	69.8638	24.6605	64.411	39.3401

## Sheet: Fig.2f
Figure. 2f
c-Fos intensity (a.u.)	Cell#	Veh	Glu 100 μM	NA 0.1 µM	Glu100 µM & NA 0.1 µM	Glu100 µM & NA 0.1 µM in mGluR3 negative		One-way ANOVA, Tukey's multiple comparisons test	p value	Symbol
	1	20.868	49.063	146.201	261.002	113.207		Veh vs. Glu 100 μM	0.52	ns
	2	51.94	46.403	114.496	241.279	60.604		Veh vs. NE 0.1 µM	<0.0001	****
	3	47.82	48.894	60.208	187.853	153.545		Veh vs. Glu100 µM & NA 0.1 µM	<0.0001	****
	4	28.417	69.093	119.459	308.273	105.24		Veh vs. Glu100 µM & NA 0.1 µM in mGluR3 negative	<0.0001	****
	5	36.778	70.155	257.638	145.872	164.769		Glu 100 μM vs. NA 0.1 µM	<0.0001	****
	6	34.773	51.139	142.837	132.469	208.201		Glu 100 μM vs. Glu100 µM & NA 0.1 µM	<0.0001	****
	7	40.263	76.333	75.67	253.019	103.1		Glu 100 μM vs. Glu100 µM & NA 0.1 µM in mGluR3 negative	0.0143	*
	8	62.148	26.941	38.524	150.745	116.239		NE 0.1 µM vs. Glu100 µM & NA 0.1 µM	<0.0001	****
	9	84.294	116.394	56.517	13.509	194.77		NE 0.1 µM vs. Glu100 µM & NA 0.1 µM in mGluR3 negative	0.6469	ns
	10	48.758	38.426	74.961	206.338	153.691		Glu100 µM & NA 0.1 µM vs. Glu100 µM & NA 0.1 µM in mGluR3 negative	<0.0001	****
	11	81.361	59.582	100.009	155.6	107.951
	12	25.214	50.598	54.948	256.118	36.587		F value	40.28
	13	35.406	65.094	49.725	140.431	31.946		DFn, DFd	4, 589
	14	47.118	44.847	261.152	112.326	102.71
	15	34.046	52.475	145.181	170.498	40.154
	16	43.973	27.182	138.703	144.328	43.465
	17	21.117	53.374	70.547	86.986	93.266
	18	48.185	110.616	80.53	84.189	182.265
	19	66.617	87.65	63.348	124.608	107.287
	20	59.012	109.256	59.905	90.869	83.09
	21	25.709	46.983	159.746	91.753	73.609
	22	27.702	121.63	72.245	524.325	104.519
	23	46.375	58.801	75.241	41.902	27.436
	24	57.929	67.52	79.889	62.182	23.018
	25	23.714	29.015	49.142	157.374	66.123
	26	51.628	73.75	184.781	105.156	242.299
	27	70.196	94.435	117.705	4.62	55.157
	28	54.806	35.618	53.948	133.105	153.072
	29	76.421	21.493	192.533	74.55	46.203
	30	73.375	21.814	100.944	77.119	85.151
	31	68.831	54.813	229.613	147.542	91.627
	32	78.863	55.512	113.089	124.643	47.223
	33	82.86	64.432	121.367	72.95	82.697
	34	27.256	51.946	102.011	35.136	100.486
	35	44.941	30.147	210.16	196.904	81.921
	36	95.216	53.645	120.538	111.242	105.531
	37	18.214	158.192	80.184	61.764	111.961
	38	25.988	42.626	43.216	155.942	53.521
	39	62.4	50.869	88.968	52.841	49.679
	40	61.571	40.753	128.039	77.802	80.302
	41	44.744	72.605	110.637	137.565	111.187
	42	24.975	59.388	62.046	186.971	77.508
	43	41.304	44.367	214.514	176.041	36.743
	44	20.835	88.39	82.266	190.495	73.884
	45	22.828	54.171	162.459	107.261	113.094
	46	35.105	84.868	85.842	294.14	35.791
	47	42.355	59.389	58.156	191.519	96.667
	48	39.287	41.636	47.06	92.887	56.67
	49	39.321	46.69	48.783	274.835	112.056
	50	35.507	50.079	149.189	269.611	137.364
	51	68.861	43.978	87.784	94.791	133.898
	52	35.63	93.196	130.516	74.065	73.595
	53	31.758	110.613	32.433	163.527	63.967
	54	39.542	172.705	126.024	27.817	118.85
	55	45.094	108.071	85.998	45.101	246.421
	56	42.575	50.416	42.929	155.374	65.587
	57	67.812	51.356	46.913	92.962	21.14
	58	55.341	40.224	156.154	206.126	34.031
	59	22.738	66.745	12.65	103.543	20.294
	60	52.934	66.106	14.751	88.132	131.657
	61	83.312	60.975	44.307	216.583	73.305
	62	40.187	28.337	120.34	101.605	78.064
	63	51.899	72.881	65.424	94.727	83.698
	64	17.196	52.155	38.515	61.757	54.259
	65	8.373	77.448	88.516	139.436	118.77
	66	47.134	140.47	87.44	97.625	77.388
	67	104.445	92.929	97.162	37.148	86.899
	68	49.636	44.938	81.497	74.024	71.966
	69	37.674	16.354	222.672	176.346	27.027
	70	130.531	73.81	262.907	138.883	90.26
	71	106.033	114.594	129.278	128.872	46.234
	72	78.3	75.982	164.416	278.718	28.489
	73	49.221	98.89	88.161	120.47	80.425
	74	60.561	112.758	46.976	210.829	61.674
	75	55.425	33.282	32.58	38.468	65.722
	76	45.421	123.12	32.843	192.602	106.14
	77	117.689	59.264	31.951	313.546	58.252
	78	44.354	15.786	72.302	135.646	17.113
	79	96.723	43.814	59.703	192.997	75.584
	80	53.888	54.811	65.534	155.029	82.304
	81	64.72	35.57	58.231	123.812	19.807
	82	29.679	44.845	93.302	31.888	50.42
	83	87.977	30.326	90.727	44.734	36.899
	84	73.137	32.226	88.192	88.66	120.473
	85	86.737	37.91	78.06	85.673	28.618
	86	45.084	38.931	144.322	33.256	13.188
	87	125.108	45.058	117.752	82.963	19.164
	88	51.111	49.888	126.298	56.795	11.558
	89	76.151	43.094	87.912	62.665	67.799
	90	46.897	40.673	40.055	75.61	189.881
	91	68.346	75.857	43.904	46.917	48.402
	92	46.509	77.267	75.166	117.318	170.501
	93	40.589	35.559	106.957	93.339	83.763
	94	90.007	31.2	123.618	70.097	28.981
	95	45.189	45.031	54.081	53.076	64.564
	96	59.002	102.787	76.924	82.105	120.432
	97	100.594	29.774	41.889	32.209	83.678
	98	28.414	80.357	108.451	72.193	46.565
	99	27.324	66.335	62.605	28.528
	100	41.161	42.277	138.459	71.845
	101	56.708	33.211	88.272	138.18
	102	27.834	165.131	120.978	52.051
	103	56.227	59.26	26.867	167.611
	104	34.106	28.255	66.772	50.568
	105	65.467	77.053	44.101	79.848
	106	29.088	25.852	121.067	86.053
	107	36.448	54.371	39.603	146.411
	108	27.749	77.78	52.371	481.901
	109	102.6	21.103	40.84	158.798
	110	48.092	19.596	68.391	221.646
	111	35.071	47.565	31.775	69.557
	112	40.035	56.304	70.783	89.409
	113	72.569	48.573	169.168	160.854
	114	17.395	46.84	53.455	74.894
	115	32.402	68.73	109.89	42.647
	116	62.222	69.775	45.22	63.489
	117	40.406		60.278	96.025
	118	51.975		49.899	100.716
	119	68.906		54.339
	120	33.505		178.553
	121	48.034		38.516
	122	57.849		149.927
	123	54.351		96.452
	124	37.385		70.021
	125	33.902		26.978
	126	22.11		67.791
	127	34.401		75.83
	128	19.816		107.185
	129	43.314		173.807
	130	28.325		68.183
	131	27.517		113.199
	Average	50.8259	61.2885	93.5951	127.861	84.003
	SEM	2.08388	2.87884	4.5911	7.79313	4.98071

## Sheet: Fig.2i
Figure. 2i
		None		NA 0.1 µM		Isop 10 µM		Frsk 10 µM			One-way ANOVA, Tukey's multiple comparisons test	p value	Symbol
c-Fos intensity (a.u.)	Cell#	Ionomycin 0 µM	Ionomycin 1 µM	Ionomycin 0 µM	Ionomycin 1 µM	Ionomycin 0 µM	Ionomycin 1 µM	Ionomycin 0 µM	Ionomycin 1 µM		Ionomycin 0 μM vs. Ionomycin 1 μM	0.992	ns
	1	111.387	106.807	364.793	794.51	1606.28	410.632	162.677	1092.21		Ionomycin 0 μM vs. NA 0.1 μM	0.2604	ns
	2	38.941	90.493	101.926	451.454	335.835	476.113	377.319	927.111		Ionomycin 0 μM vs. NA 0.1 μM & Ionomycin 1 μM	<0.0001	****
	3	71.205	196.985	96.172	850.759	691.624	543.345	655.188	966.127		Ionomycin 0 μM vs. Isop 10 μM	<0.0001	****
	4	96.918	103.976	268.325	774.478	499.521	528.223	512.888	297.359		Ionomycin 0 μM vs. Isop 10 μM & Ionomycin 1 μM	<0.0001	****
	5	43.454	129.505	394.731	299.889	413.777	1307.81	536.208	347.929		Ionomycin 0 μM vs. Forskolin 10 μM	<0.0001	****
	6	42.888	92.568	314.444	1580.34	964.145	1306.52	289.368	1224.31		Ionomycin 0 μM vs. Forskolin 10 μM & Ionomycin 1 μM	<0.0001	****
	7	92.494	128.258	259.94	1577.2	143.99	1797.48	273.736	1517.87		Ionomycin 1 μM vs. NA 0.1 μM	0.8588	ns
	8	78.042	106.794	263.36	421.442	741.53	1078.54	467.155	1124.98		Ionomycin 1 μM vs. NA 0.1 μM & Ionomycin 1 μM	<0.0001	****
	9	71.678	113.494	337.184	603.102	361.439	2771.52	509.669	459.245		Ionomycin 1 μM vs. Isop 10 μM	<0.0001	****
	10	45.848	144.943	314.647	76.55	1131.94	1692.86	565.011	1196.59		Ionomycin 1 μM vs. Isop 10 μM & Ionomycin 1 μM	<0.0001	****
	11	52.132	170.444	221.984	1026.02	596.644	1183.55	584.126	773.539		Ionomycin 1 μM vs. Forskolin 10 μM	<0.0001	****
	12	36.577	93.427	187.798	585.802	692.411	1083.3	179.243	944.341		Ionomycin 1 μM vs. Forskolin 10 μM & Ionomycin 1 μM	<0.0001	****
	13	119.243	98.681	104.343	542.001	504.932	1166.87	413.557	833.023		NA 0.1 μM vs. NA 0.1 μM & Ionomycin 1 μM	<0.0001	****
	14	78.131	58.481	65.926	257.849	1039.12	1059.37	163.009	620.438		NA 0.1 μM vs. Isop 10 μM	<0.0001	****
	15	99.623	99.557	174.057	387.194	479.343	866.779	227.452	645.741		NA 0.1 μM vs. Isop 10 μM & Ionomycin 1 μM	<0.0001	****
	16	86.509	177.502	193.491	193.855	1152.3	1115.01	624.236	178.105		NA 0.1 μM vs. Forskolin 10 μM	0.0034	**
	17	130.123	84.45	162.377	229.212	669.035	1583.19	63.757	845.261		NA 0.1 μM vs. Forskolin 10 μM & Ionomycin 1 μM	<0.0001	****
	18	79.977	116.518	350.489	79.032	989.161	519.141	121.819	441.724		NA 0.1 μM & Ionomycin 1 μM vs. Isop 10 μM	0.0487	*
	19	108.943	167.737	138.6	289.56	1550.21	573.705	110.41	422.895		NA 0.1 μM & Ionomycin 1 μM vs. Isop 10 μM & Ionomycin 1 μM	<0.0001	****
	20	122.483	110.516	150.316	211.723	361.063	599.487	782.797	78.451		NA 0.1 μM & Ionomycin 1 μM vs. Forskolin 10 μM	0.8643	ns
	21	72.655	509.286	154.751	457.449	754.075	675.756	277.871	717.307		NA 0.1 μM & Ionomycin 1 μM vs. Forskolin 10 μM & Ionomycin 1 μM	0.0003	***
	22	58.767	96.251	111.005	339.807	1242.58	1039.99	682.182	344.194		Isop 10 μM vs. Isop 10 μM & Ionomycin 1 μM	0.006	**
	23	64.183	107.808	324.195	343.357	1455.99	1279.05	278.2	382.155		Isop 10 μM vs. Forskolin 10 μM	0.0002	***
	24	108.059	85.884	240.071	231.674	1753.48	1299.29	371.147	1083.83		Isop 10 μM vs. Forskolin 10 μM & Ionomycin 1 μM	0.7056	ns
	25	88.987	96.903	283.837	630.27	483.868	1204.74	422.699	966.203		Isop 10 μM & Ionomycin 1 μM vs. Forskolin 10 μM	<0.0001	****
	26	102.782	158.886	385.066	252.318	539.866	1034.71	835.736	1185.91		Isop 10 μM & Ionomycin 1 μM vs. Forskolin 10 μM & Ionomycin 1 μM	0.6101	ns
	27	145.206	128.862	464.98	369.508	914.289	1215.05	1283.76	759.072		Forskolin 10 μM vs. Forskolin 10 μM & Ionomycin 1 μM	<0.0001	****
	28	59.013	115.186	398.142	249.89	182.755	977.824	489.663	754.592
	29	67.549	169.642	190.635	725.731	429	646.702	341.119	1929.54		F value	58.14
	30	58.533	127.932	133.041	208.442	452.177	1071.4	258.499	1197.49		DFn, DFd	7, 377
	31	163.662	204.329	127.306	910.901	520.187	1254.22	941.849	420.181
	32	153.687	183.997	248.058	920.784	587.943	579.843	1372.82	477.125
	33	100.168	177.224	190.18	580.94	1011.09	688.437	501.188	572.91
	34	123.739	144.858	177.441	932.616	835.744	723.757	235.406	494.847
	35	104.812	141.374	176.397	685.53	412.258	600.502	170.441	1567.17
	36	217.493	110.557	113.677	704.141	257.143	585.931	249.163	616.448
	37	222.795	93.172	331.36	270.917	613.166	1094.4	383.156	887.288
	38	86.737	91.296	328.432	418.11	946.922	619.161	299.022	921.695
	39	38.728	268.944	141.405	693.641	1155.85	535.74	510.897	1581.91
	40	122.481	73.379	120.37	524.75	1179.55	1251.14	874.266	1300.85
	41	138.082	100.157	215.416	861.352	280.478	460.127	473.112	1468.42
	42	127.466	228.523	231.629	370.479	1348.44	560.943	555.995
	43	108.768		212.319	611.699	875.394	1234.73	694.317
	44	115.166		129.838	664.798	719.039	506.765	143.093
	45	48.248		174.418	742.328	658.933	1195.14	964.316
	46	81.166		466.786		804.227	678.66	481.551
	47	85.406		163.626		418.966	461.296	228.379
	48	81.699		217.705		532.37
	49	39.535				782.153
	50	44.556				196.535
	51	44.053				270.137
	52	95.365				289.874
	53	105.597				1138.29
	54	73.53				1089.61
	55	44.124				861.813
	56	37.272				475.066
	57	42.154
	58	74.771
	59	53.165
	Average	88.2501	138.228	227.437	554.076	739.171	960.399	466.797	843.083
	SEM	5.34388	11.3465	14.6968	49.8733	51.7147	65.6959	42.504	66.5982

## Sheet: Fig.2m
Figure. 2m
mNG astrocytes (per mm^2)	Mouse	LC-, LA/B-	LC+, LA/B-	LC-, LA/B+	LC+, LA/B+		One-way ANOVA, Dunnett's multiple comparisons test	p value	Symbol
	#1	0.253765	2.81281	0.388568	22.8046		LC-, LA/B- vs. LC+, LA/B-	0.3118	ns
	#2	0.235984	9.94616	0	29.7547		LC-, LA/B- vs. LC-, LA/B+	0.9563	ns
	#3	0	14.1184	0	22.417		LC-, LA/B- vs. LC+, LA/B+	<0.0001	****
	#4	0	1.56675	0	25.7765
	#5	0		9.63763	50.4436		F value	21.85
	#6			0.512853			DFn, DFd	3, 16
	Average	0.0979499	7.11103	1.75651	30.2393
	SEM	0.0600476	2.97707	1.57888	5.21934

[truncated: 51 more sheets: Fig.2r, Fig.3b, Fig.3d, Fig.3e, Fig.4c, Fig.4e, Fig.4f, Fig.4h, Fig.4j, Fig.4k, Fig.4n, Fig.4p, Fig.5c, Fig.5d, Fig.5f, Fig.5h, Fig.5j, Fig.5k, Fig.5l, Fig.5o …]
