# Supplementary material for: The astrocytic ensemble acts as a multiday trace to stabilize memory
Source: Nature. 2025 Oct 15;648(8092):146–56. doi: 10.1038/s41586-025-09619-2 (PMC12675280; doi:10.1038/s41586-025-09619-2)
Supplement: Supplementary file 3 — Fos-mNG astrocyte counts in 677 brain regions in NoFC, FC, FC + novelty, NoFR and FR groups. [file 41586_2025_9619_MOESM3_ESM.xlsx]

## Sheet: Table 2
	Hierarchy level											BAE counts per region																						Mean counts per region per group					Change in mean counts per region			Fold change of mean counts per region						FDR
Brain region #	1	2	3	4	5	6	7	8	9	Region name	acronym	NoFC mouse #1	NoFC mouse #2	NoFC mouse #3	NoFC mouse #4	NoFC mouse #5	NoFC mouse #6	FC mouse #1	FC mouse #2	FC mouse #3	FC mouse #4	NoFR mouse #1	NoFR mouse #2	NoFR mouse #3	NoFR mouse #4	FR mouse #1	FR mouse #2	FR mouse #3	FR mouse #4	FC+Novelty#1	FC+Novelty#2	FC+Novelty#3	FC+Novelty#4	NoFC	FC	NoFR	FR	FC+Novelty	FC-NoFC	NoFR-NoFC	FR-NoFC	FC/NoFC	NoFR/NoFC	FR/ NoFC	FR/FC	FC+Novelty/NoFC	FC+Novelty/FC	FC vs NoFC	FR vs NoFC
1	grey	CH	-	-	-	-	-	-	-	Cerebrum	CH	791	341	968	1186	177	1375	520	610	655	1531	1374	1341	539	684	3292	5065	3567	5220	9399	8380	8639	6444	806.333	829	984.5	4286	8215.5	22.6667	178.167	3479.67	1.02811	1.22096	5.31542	5.17008	10.1887	9.91013	1	0.000552814
2	grey	CH	CTX	-	-	-	-	-	-	Cerebral cortex	CTX	745	332	904	994	165	1308	453	570	580	1435	1204	1032	433	561	2803	4253	2913	4183	9261	8172	8291	6146	741.333	759.5	807.5	3538	7967.5	18.1667	66.1667	2796.67	1.02451	1.08925	4.77248	4.65833	10.7475	10.4905	1	0.00270985
3	grey	CH	CTX	CTXpl	-	-	-	-	-	Cortical plate	CTXpl	737	332	892	946	161	1292	449	564	570	1428	1156	977	411	542	2623	4109	2787	3907	9191	8090	8144	6058	726.667	752.75	771.5	3356.5	7870.75	26.0833	44.8333	2629.83	1.03589	1.0617	4.61904	4.45898	10.8313	10.456	1	0.00444386
4	grey	CH	CTX	CTXpl	Isocortex	-	-	-	-	Isocortex	Isocortex	189	33	304	336	120	1175	205	235	249	405	544	453	189	297	1315	2185	1286	2264	8528	7351	7271	5336	359.5	273.5	370.75	1762.5	7121.5	-86	11.25	1403	0.760779	1.03129	4.90264	6.44424	19.8095	26.0384	1	0.146701
5	grey	CH	CTX	CTXpl	Isocortex	FRP	-	-	-	Frontal pole/ cerebral cortex	FRP	8	0	3	0	0	0	2	0	0	0	8	3	4	1	3	23	5	8	0	9	7	7	1.83333	0.5	4	9.75	5.75	-1.33333	2.16667	7.91667	0.272727	2.18182	5.31818	19.5	3.13636	11.5	1	0.427214
6	grey	CH	CTX	CTXpl	Isocortex	FRP	FRP1	-	-	Frontal pole/ layer 1	FRP1	5	0	0	0	0	0	1	0	0	0	1	0	0	1	1	9	1	6	0	3	4	0	0.833333	0.25	0.5	4.25	1.75	-0.583333	-0.333333	3.41667	0.3	0.6	5.1	17	2.1	7	1	0.282134
7	grey	CH	CTX	CTXpl	Isocortex	FRP	FRP2/3	-	-	Frontal pole/ layer 2/3	FRP2/3	1	0	2	0	0	0	0	0	0	0	1	0	2	0	2	6	1	1	0	2	0	0	0.5	0	0.75	2.5	0.5	-0.5	0.25	2	0	1.5	5	NA	1	NA	1	0.494383
8	grey	CH	CTX	CTXpl	Isocortex	FRP	FRP5	-	-	Frontal pole/ layer 5	FRP5	2	0	1	0	0	0	1	0	0	0	3	3	2	0	0	3	2	0	0	3	3	7	0.5	0.25	2	1.25	3.25	-0.25	1.5	0.75	0.5	4	2.5	5	6.5	13	1	1
9	grey	CH	CTX	CTXpl	Isocortex	FRP	FRP6a	-	-	Frontal pole/ layer 6a	FRP6a	0	0	0	0	0	0	0	0	0	0	3	0	0	0	0	5	1	1	0	1	0	0	0	0	0.75	1.75	0.25	0	0.75	1.75	NA	NA	NA	NA	NA	NA	1	0.571725
10	grey	CH	CTX	CTXpl	Isocortex	FRP	FRP6b	-	-	Frontal pole/ layer 6b	FRP6b	0	0	0	0	0	0	0	0	0	0	0	0	0	0	0	0	0	0	0	0	0	0	0	0	0	0	0	0	0	0	NA	NA	NA	NA	NA	NA	NA	NA
11	grey	CH	CTX	CTXpl	Isocortex	MO	-	-	-	Somatomotor areas	MO	30	7	42	58	5	12	38	27	41	51	108	61	29	54	98	197	118	148	690	813	883	419	25.6667	39.25	63	140.25	701.25	13.5833	37.3333	114.583	1.52922	2.45455	5.46429	3.57325	27.3214	17.8662	1	0.242366
12	grey	CH	CTX	CTXpl	Isocortex	MO	MOp	-	-	Primary motor area	MOp	12	4	12	33	2	7	19	11	21	28	48	21	15	29	30	73	46	84	285	316	332	162	11.6667	19.75	28.25	58.25	273.75	8.08333	16.5833	46.5833	1.69286	2.42143	4.99286	2.94937	23.4643	13.8608	1	0.824407
13	grey	CH	CTX	CTXpl	Isocortex	MO	MOp	MOp1	-	Primary motor area/ Layer 1	MOp1	7	2	7	3	0	0	0	3	2	13	6	4	3	4	9	28	14	7	5	9	30	14	3.16667	4.5	4.25	14.5	14.5	1.33333	1.08333	11.3333	1.42105	1.34211	4.57895	3.22222	4.57895	3.22222	1	0.442406
14	grey	CH	CTX	CTXpl	Isocortex	MO	MOp	MOp2/3	-	Primary motor area/ Layer 2/3	MOp2/3	3	0	3	11	1	3	12	2	6	5	18	8	3	6	14	17	11	19	83	103	127	75	3.5	6.25	8.75	15.25	97	2.75	5.25	11.75	1.78571	2.5	4.35714	2.44	27.7143	15.52	1	0.335433
15	grey	CH	CTX	CTXpl	Isocortex	MO	MOp	MOp5	-	Primary motor area/ Layer 5	MOp5	1	1	1	8	1	1	3	5	13	7	16	5	6	10	1	10	11	30	113	122	131	44	2.16667	7	9.25	13	102.5	4.83333	7.08333	10.8333	3.23077	4.26923	6	1.85714	47.3077	14.6429	1	1
16	grey	CH	CTX	CTXpl	Isocortex	MO	MOp	MOp6a	-	Primary motor area/ Layer 6a	MOp6a	1	1	1	11	0	3	4	1	0	3	8	4	2	9	5	17	9	27	83	82	44	29	2.83333	2	5.75	14.5	59.5	-0.833333	2.91667	11.6667	0.705882	2.02941	5.11765	7.25	21	29.75	1	0.581081
17	grey	CH	CTX	CTXpl	Isocortex	MO	MOp	MOp6b	-	Primary motor area/ Layer 6b	MOp6b	0	0	0	0	0	0	0	0	0	0	0	0	1	0	1	1	1	1	1	0	0	0	0	0	0.25	1	0.25	0	0.25	1	NA	NA	NA	NA	NA	NA	1	0.00956451
18	grey	CH	CTX	CTXpl	Isocortex	MO	MOs	-	-	Secondary motor area	MOs	18	3	30	25	3	5	19	16	20	23	60	40	14	25	68	124	72	64	405	497	551	257	14	19.5	34.75	82	427.5	5.5	20.75	68	1.39286	2.48214	5.85714	4.20513	30.5357	21.9231	1	0.242216
19	grey	CH	CTX	CTXpl	Isocortex	MO	MOs	MOs1	-	Secondary motor area/ layer 1	MOs1	10	1	23	9	0	0	7	6	11	12	11	3	3	6	14	71	36	16	9	31	22	17	7.16667	9	5.75	34.25	19.75	1.83333	-1.41667	27.0833	1.25581	0.802326	4.77907	3.80556	2.75581	2.19444	1	0.175945
20	grey	CH	CTX	CTXpl	Isocortex	MO	MOs	MOs2/3	-	Secondary motor area/ layer 2/3	MOs2/3	5	1	1	8	2	1	4	5	3	7	11	24	4	8	28	14	7	10	77	91	157	60	3	4.75	11.75	14.75	96.25	1.75	8.75	11.75	1.58333	3.91667	4.91667	3.10526	32.0833	20.2632	1	1
21	grey	CH	CTX	CTXpl	Isocortex	MO	MOs	MOs5	-	Secondary motor area/ layer 5	MOs5	2	1	4	6	1	2	3	2	5	4	25	7	4	11	23	19	19	30	185	217	281	103	2.66667	3.5	11.75	22.75	196.5	0.833333	9.08333	20.0833	1.3125	4.40625	8.53125	6.5	73.6875	56.1429	1	0.239317
22	grey	CH	CTX	CTXpl	Isocortex	MO	MOs	MOs6a	-	Secondary motor area/ layer 6a	MOs6a	1	0	2	2	0	2	5	3	1	0	13	6	3	0	3	20	10	7	133	158	90	76	1.16667	2.25	5.5	10	114.25	1.08333	4.33333	8.83333	1.92857	4.71429	8.57143	4.44444	97.9286	50.7778	1	0.481312
23	grey	CH	CTX	CTXpl	Isocortex	MO	MOs	MOs6b	-	Secondary motor area/ layer 6b	MOs6b	0	0	0	0	0	0	0	0	0	0	0	0	0	0	0	0	0	1	1	0	1	1	0	0	0	0.25	0.75	0	0	0.25	NA	NA	NA	NA	NA	NA	1	1
24	grey	CH	CTX	CTXpl	Isocortex	SS	-	-	-	Somatosensory areas	SS	50	21	121	92	11	44	64	81	100	98	134	132	51	97	179	276	233	247	1289	1386	951	586	56.5	85.75	103.5	233.75	1053	29.25	47	177.25	1.5177	1.83186	4.13717	2.72595	18.6372	12.2799	1	0.165764
25	grey	CH	CTX	CTXpl	Isocortex	SS	SSp	-	-	Primary somatosensory area	SSp	36	18	63	70	10	16	56	46	75	69	103	103	37	75	118	187	171	198	1074	1090	742	482	35.5	61.5	79.5	168.5	847	26	44	133	1.73239	2.23944	4.74648	2.73984	23.8592	13.7724	1	0.137398
26	grey	CH	CTX	CTXpl	Isocortex	SS	SSp	SSp-n	-	Primary somatosensory area/ nose	SSp-n	3	5	13	6	2	1	7	9	14	16	12	27	9	20	25	20	18	22	16	13	27	8	5	11.5	17	21.25	16	6.5	12	16.25	2.3	3.4	4.25	1.84783	3.2	1.3913	1	0.0367402
27	grey	CH	CTX	CTXpl	Isocortex	SS	SSp	SSp-n	SSp-n1	Primary somatosensory area/ nose/ layer 1	SSp-n1	0	1	4	0	0	0	0	3	1	9	2	1	2	0	3	8	2	4	5	3	15	2	0.833333	3.25	1.25	4.25	6.25	2.41667	0.416667	3.41667	3.9	1.5	5.1	1.30769	7.5	1.92308	1	1
28	grey	CH	CTX	CTXpl	Isocortex	SS	SSp	SSp-n	SSp-n2/3	Primary somatosensory area/ nose/ layer 2/3	SSp-n2/3	2	3	9	0	1	0	0	1	3	2	2	4	0	2	8	6	2	2	4	2	2	2	2.5	1.5	2	4.5	2.5	-1	-0.5	2	0.6	0.8	1.8	3	1	1.66667	1	1
29	grey	CH	CTX	CTXpl	Isocortex	SS	SSp	SSp-n	SSp-n4	Primary somatosensory area/ nose/ layer 4	SSp-n4	0	0	0	5	1	0	1	3	7	4	4	7	2	7	9	2	4	4	5	5	7	0	1	3.75	5	4.75	4.25	2.75	4	3.75	3.75	5	4.75	1.26667	4.25	1.13333	1	0.634259
30	grey	CH	CTX	CTXpl	Isocortex	SS	SSp	SSp-n	SSp-n5	Primary somatosensory area/ nose/ layer 5	SSp-n5	0	0	0	0	0	0	5	2	2	1	1	9	3	9	2	2	5	4	2	1	2	2	0	2.5	5.5	3.25	1.75	2.5	5.5	3.25	NA	NA	NA	1.3	NA	0.7	0.323898	0.0859323
31	grey	CH	CTX	CTXpl	Isocortex	SS	SSp	SSp-n	SSp-n6a	Primary somatosensory area/ nose/ layer 6a	SSp-n6a	1	1	0	1	0	1	1	0	0	0	3	6	2	2	2	2	5	8	0	2	1	2	0.666667	0.25	3.25	4.25	1.25	-0.416667	2.58333	3.58333	0.375	4.875	6.375	17	1.875	5	1	0.206823
32	grey	CH	CTX	CTXpl	Isocortex	SS	SSp	SSp-n	SSp-n6b	Primary somatosensory area/ nose/ layer 6b	SSp-n6b	0	0	0	0	0	0	0	0	1	0	0	0	0	0	1	0	0	0	0	0	0	0	0	0.25	0	0.25	0	0.25	0	0.25	NA	NA	NA	1	NA	0	1	1
33	grey	CH	CTX	CTXpl	Isocortex	SS	SSp	SSp-bfd	-	Primary somatosensory area/ barrel field	SSp-bfd	9	2	13	14	3	7	28	14	10	10	20	20	7	24	32	58	50	61	670	598	437	307	8	15.5	17.75	50.25	503	7.5	9.75	42.25	1.9375	2.21875	6.28125	3.24194	62.875	32.4516	1	0.149867
34	grey	CH	CTX	CTXpl	Isocortex	SS	SSp	SSp-bfd	SSp-bfd1	Primary somatosensory area/ barrel field/ layer 1	SSp-bfd1	0	0	2	0	0	0	5	3	1	2	3	3	0	4	9	13	11	12	69	63	51	51	0.333333	2.75	2.5	11.25	58.5	2.41667	2.16667	10.9167	8.25	7.5	33.75	4.09091	175.5	21.2727	1	0.107265
35	grey	CH	CTX	CTXpl	Isocortex	SS	SSp	SSp-bfd	SSp-bfd2/3	Primary somatosensory area/ barrel field/ layer 2/3	SSp-bfd2/3	4	0	4	3	3	1	11	3	1	2	3	8	0	6	5	5	4	12	245	200	174	89	2.5	4.25	4.25	6.5	177	1.75	1.75	4	1.7	1.7	2.6	1.52941	70.8	41.6471	1	1
36	grey	CH	CTX	CTXpl	Isocortex	SS	SSp	SSp-bfd	SSp-bfd4	Primary somatosensory area/ barrel field/ layer 4	SSp-bfd4	1	1	3	4	0	0	8	3	3	1	2	3	4	3	0	11	9	14	183	127	97	41	1.5	3.75	3	8.5	112	2.25	1.5	7	2.5	2	5.66667	2.26667	74.6667	29.8667	1	1
37	grey	CH	CTX	CTXpl	Isocortex	SS	SSp	SSp-bfd	SSp-bfd5	Primary somatosensory area/ barrel field/ layer 5	SSp-bfd5	3	1	4	7	0	2	4	2	5	4	9	4	1	8	11	8	10	14	133	152	86	88	2.83333	3.75	5.5	10.75	114.75	0.916667	2.66667	7.91667	1.32353	1.94118	3.79412	2.86667	40.5	30.6	1	0.287261
38	grey	CH	CTX	CTXpl	Isocortex	SS	SSp	SSp-bfd	SSp-bfd6a	Primary somatosensory area/ barrel field/ layer 6a	SSp-bfd6a	1	0	0	0	0	4	0	3	0	1	3	2	2	2	7	20	16	9	40	55	29	38	0.833333	1	2.25	13	40.5	0.166667	1.41667	12.1667	1.2	2.7	15.6	13	48.6	40.5	1	0.247986
39	grey	CH	CTX	CTXpl	Isocortex	SS	SSp	SSp-bfd	SSp-bfd6b	Primary somatosensory area/ barrel field/ layer 6b	SSp-bfd6b	0	0	0	0	0	0	0	0	0	0	0	0	0	1	0	1	0	0	0	1	0	0	0	0	0.25	0.25	0.25	0	0.25	0.25	NA	NA	NA	NA	NA	NA	1	1
40	grey	CH	CTX	CTXpl	Isocortex	SS	SSp	SSp-ll	-	Primary somatosensory area/ lower limb	SSp-ll	2	2	2	7	1	4	2	3	7	5	3	13	1	9	9	21	21	25	198	203	37	62	3	4.25	6.5	19	125	1.25	3.5	16	1.41667	2.16667	6.33333	4.47059	41.6667	29.4118	1	0.310029
41	grey	CH	CTX	CTXpl	Isocortex	SS	SSp	SSp-ll	SSp-ll1	Primary somatosensory area/ lower limb/ layer 1	SSp-ll1	1	0	1	0	0	0	0	2	1	2	0	2	0	1	1	4	2	2	4	11	0	6	0.333333	1.25	0.75	2.25	5.25	0.916667	0.416667	1.91667	3.75	2.25	6.75	1.8	15.75	4.2	1	0.48272
42	grey	CH	CTX	CTXpl	Isocortex	SS	SSp	SSp-ll	SSp-ll2/3	Primary somatosensory area/ lower limb/ layer 2/3	SSp-ll2/3	0	2	0	1	0	0	0	0	4	1	0	4	0	4	5	3	3	1	64	68	18	23	0.5	1.25	2	3	43.25	0.75	1.5	2.5	2.5	4	6	2.4	86.5	34.6	1	1
43	grey	CH	CTX	CTXpl	Isocortex	SS	SSp	SSp-ll	SSp-ll4	Primary somatosensory area/ lower limb/ layer 4	SSp-ll4	1	0	1	2	1	0	1	0	0	1	2	1	0	0	0	4	1	1	39	24	7	3	0.833333	0.5	0.75	1.5	18.25	-0.333333	-0.0833333	0.666667	0.6	0.9	1.8	3	21.9	36.5	1	1
44	grey	CH	CTX	CTXpl	Isocortex	SS	SSp	SSp-ll	SSp-ll5	Primary somatosensory area/ lower limb/ layer 5	SSp-ll5	0	0	0	4	0	0	1	0	0	1	1	4	1	3	1	2	8	13	71	63	10	12	0.666667	0.5	2.25	6	39	-0.166667	1.58333	5.33333	0.75	3.375	9	12	58.5	78	1	0.483695
45	grey	CH	CTX	CTXpl	Isocortex	SS	SSp	SSp-ll	SSp-ll6a	Primary somatosensory area/ lower limb/ layer 6a	SSp-ll6a	0	0	0	0	0	4	0	1	2	0	0	2	0	1	2	8	6	8	20	37	2	18	0.666667	0.75	0.75	6	19.25	0.0833333	0.0833333	5.33333	1.125	1.125	9	8	28.875	25.6667	1	0.283063
46	grey	CH	CTX	CTXpl	Isocortex	SS	SSp	SSp-ll	SSp-ll6b	Primary somatosensory area/ lower limb/ layer 6b	SSp-ll6b	0	0	0	0	0	0	0	0	0	0	0	0	0	0	0	0	1	0	0	0	0	0	0	0	0	0.25	0	0	0	0.25	NA	NA	NA	NA	NA	NA	1	1
47	grey	CH	CTX	CTXpl	Isocortex	SS	SSp	SSp-m	-	Primary somatosensory area/ mouth	SSp-m	17	4	26	26	3	2	5	12	24	21	42	29	12	3	21	54	32	42	0	5	50	13	13	15.5	21.5	37.25	17	2.5	8.5	24.25	1.19231	1.65385	2.86538	2.40323	1.30769	1.09677	1	0.504946
48	grey	CH	CTX	CTXpl	Isocortex	SS	SSp	SSp-m	SSp-m1	Primary somatosensory area/ mouth/ layer 1	SSp-m1	4	1	20	5	1	0	0	6	2	8	5	3	1	0	4	11	1	15	0	1	30	9	5.16667	4	2.25	7.75	10	-1.16667	-2.91667	2.58333	0.774194	0.435484	1.5	1.9375	1.93548	2.5	1	1
49	grey	CH	CTX	CTXpl	Isocortex	SS	SSp	SSp-m	SSp-m2/3	Primary somatosensory area/ mouth/ layer 2/3	SSp-m2/3	2	2	5	4	1	2	2	2	7	5	9	14	4	1	7	10	12	5	0	1	4	1	2.66667	4	7	8.5	1.5	1.33333	4.33333	5.83333	1.5	2.625	3.1875	2.125	0.5625	0.375	1	0.460122
50	grey	CH	CTX	CTXpl	Isocortex	SS	SSp	SSp-m	SSp-m4	Primary somatosensory area/ mouth/ layer 4	SSp-m4	3	1	1	6	0	0	0	1	9	7	7	4	1	0	3	13	8	7	0	2	3	2	1.83333	4.25	3	7.75	1.75	2.41667	1.16667	5.91667	2.31818	1.63636	4.22727	1.82353	0.954545	0.411765	1	0.294546
51	grey	CH	CTX	CTXpl	Isocortex	SS	SSp	SSp-m	SSp-m5	Primary somatosensory area/ mouth/ layer 5	SSp-m5	5	0	0	7	0	0	0	1	4	1	10	4	1	1	6	10	6	6	0	0	12	1	2	1.5	4	7	3.25	-0.5	2	5	0.75	2	3.5	4.66667	1.625	2.16667	1	0.770393
52	grey	CH	CTX	CTXpl	Isocortex	SS	SSp	SSp-m	SSp-m6a	Primary somatosensory area/ mouth/ layer 6a	SSp-m6a	3	0	0	4	1	0	3	2	2	0	11	4	5	1	1	10	5	9	0	1	1	0	1.33333	1.75	5.25	6.25	0.5	0.416667	3.91667	4.91667	1.3125	3.9375	4.6875	3.57143	0.375	0.285714	1	0.325815
53	grey	CH	CTX	CTXpl	Isocortex	SS	SSp	SSp-m	SSp-m6b	Primary somatosensory area/ mouth/ layer 6b	SSp-m6b	0	0	0	0	0	0	0	0	0	0	0	0	0	0	0	0	0	0	0	0	0	0	0	0	0	0	0	0	0	0	NA	NA	NA	NA	NA	NA	NA	NA
54	grey	CH	CTX	CTXpl	Isocortex	SS	SSp	SSp-ul	-	Primary somatosensory area/ upper limb	SSp-ul	5	5	7	7	1	1	9	2	17	14	13	6	6	15	16	23	36	28	73	109	97	38	4.33333	10.5	10	25.75	79.25	6.16667	5.66667	21.4167	2.42308	2.30769	5.94231	2.45238	18.2885	7.54762	1	0.173017
55	grey	CH	CTX	CTXpl	Isocortex	SS	SSp	SSp-ul	SSp-ul1	Primary somatosensory area/ upper limb/ layer 1	SSp-ul1	1	0	3	1	1	0	0	1	1	6	1	0	0	2	4	5	12	4	9	3	20	6	1	2	0.75	6.25	9.5	1	-0.25	5.25	2	0.75	6.25	3.125	9.5	4.75	1	0.732053
56	grey	CH	CTX	CTXpl	Isocortex	SS	SSp	SSp-ul	SSp-ul2/3	Primary somatosensory area/ upper limb/ layer 2/3	SSp-ul2/3	2	2	2	1	0	0	3	1	6	2	2	1	3	6	3	3	9	3	25	23	36	11	1.16667	3	3	4.5	23.75	1.83333	1.83333	3.33333	2.57143	2.57143	3.85714	1.5	20.3571	7.91667	1	1
57	grey	CH	CTX	CTXpl	Isocortex	SS	SSp	SSp-ul	SSp-ul4	Primary somatosensory area/ upper limb/ layer 4	SSp-ul4	0	2	0	1	0	0	0	0	2	1	2	1	1	1	2	4	3	7	13	17	10	3	0.5	0.75	1.25	4	10.75	0.25	0.75	3.5	1.5	2.5	8	5.33333	21.5	14.3333	1	0.228592
58	grey	CH	CTX	CTXpl	Isocortex	SS	SSp	SSp-ul	SSp-ul5	Primary somatosensory area/ upper limb/ layer 5	SSp-ul5	0	1	0	2	0	0	2	0	6	5	7	4	1	2	1	5	5	6	17	43	25	12	0.5	3.25	3.5	4.25	24.25	2.75	3	3.75	6.5	7	8.5	1.30769	48.5	7.46154	1	0.782351
59	grey	CH	CTX	CTXpl	Isocortex	SS	SSp	SSp-ul	SSp-ul6a	Primary somatosensory area/ upper limb/ layer 6a	SSp-ul6a	2	0	2	2	0	1	4	0	2	0	1	0	1	4	6	6	7	8	9	23	6	6	1.16667	1.5	1.5	6.75	11	0.333333	0.333333	5.58333	1.28571	1.28571	5.78571	4.5	9.42857	7.33333	1	0.567775
60	grey	CH	CTX	CTXpl	Isocortex	SS	SSp	SSp-ul	SSp-ul6b	Primary somatosensory area/ upper limb/ layer 6b	SSp-ul6b	0	0	0	0	0	0	0	0	0	0	0	0	0	0	0	0	0	0	0	0	0	0	0	0	0	0	0	0	0	0	NA	NA	NA	NA	NA	NA	NA	NA
61	grey	CH	CTX	CTXpl	Isocortex	SS	SSp	SSp-tr	-	Primary somatosensory area/ trunk	SSp-tr	0	0	1	8	0	0	4	5	3	2	1	3	0	3	9	6	8	12	73	78	60	38	1.5	3.5	1.75	8.75	62.25	2	0.25	7.25	2.33333	1.16667	5.83333	2.5	41.5	17.7857	1	0.269301
62	grey	CH	CTX	CTXpl	Isocortex	SS	SSp	SSp-tr	SSp-tr1	Primary somatosensory area/ trunk/ layer 1	SSp-tr1	0	0	0	1	0	0	0	4	0	1	0	1	0	1	2	2	0	4	1	1	6	2	0.166667	1.25	0.5	2	2.5	1.08333	0.333333	1.83333	7.5	3	12	1.6	15	2	1	0.963849
63	grey	CH	CTX	CTXpl	Isocortex	SS	SSp	SSp-tr	SSp-tr2/3	Primary somatosensory area/ trunk/ layer 2/3	SSp-tr2/3	0	0	1	2	0	0	4	0	0	0	0	1	0	0	1	0	2	1	23	26	19	12	0.5	1	0.25	1	20	0.5	-0.25	0.5	2	0.5	2	1	40	20	1	1
64	grey	CH	CTX	CTXpl	Isocortex	SS	SSp	SSp-tr	SSp-tr4	Primary somatosensory area/ trunk/ layer 4	SSp-tr4	0	0	0	3	0	0	0	0	2	1	0	0	0	1	0	0	3	0	5	6	6	3	0.5	0.75	0.25	0.75	5	0.25	-0.25	0.25	1.5	0.5	1.5	1	10	6.66667	1	1
65	grey	CH	CTX	CTXpl	Isocortex	SS	SSp	SSp-tr	SSp-tr5	Primary somatosensory area/ trunk/ layer 5	SSp-tr5	0	0	0	2	0	0	0	0	1	0	0	1	0	1	3	2	1	6	27	21	15	12	0.333333	0.25	0.5	3	18.75	-0.0833333	0.166667	2.66667	0.75	1.5	9	12	56.25	75	1	0.529007
66	grey	CH	CTX	CTXpl	Isocortex	SS	SSp	SSp-tr	SSp-tr6a	Primary somatosensory area/ trunk/ layer 6a	SSp-tr6a	0	0	0	0	0	0	0	1	0	0	1	0	0	0	1	1	2	1	17	24	14	9	0	0.25	0.25	1.25	16	0.25	0.25	1.25	NA	NA	NA	5	NA	64	1	0.32243
67	grey	CH	CTX	CTXpl	Isocortex	SS	SSp	SSp-tr	SSp-tr6b	Primary somatosensory area/ trunk/ layer 6b	SSp-tr6b	0	0	0	0	0	0	0	0	0	0	0	0	0	0	2	1	0	0	0	0	0	0	0	0	0	0.75	0	0	0	0.75	NA	NA	NA	NA	NA	NA	1	0.211693
68	grey	CH	CTX	CTXpl	Isocortex	SS	SSp	SSp-un	-	Primary somatosensory area/ unassigned	SSp-un	0	0	1	2	0	1	1	1	0	1	12	5	2	1	6	5	6	8	44	84	34	16	0.666667	0.75	5	6.25	44.5	0.0833333	4.33333	5.58333	1.125	7.5	9.375	8.33333	66.75	59.3333	1	0.376695
69	grey	CH	CTX	CTXpl	Isocortex	SS	SSp	SSp-un	SSp-un1	Primary somatosensory area/ unassigned/ layer 1	SSp-un1	0	0	1	1	0	0	0	0	0	1	0	0	0	0	2	2	1	0	3	10	11	3	0.333333	0.25	0	1.25	6.75	-0.0833333	-0.333333	0.916667	0.75	0	3.75	5	20.25	27	1	1
70	grey	CH	CTX	CTXpl	Isocortex	SS	SSp	SSp-un	SSp-un2/3	Primary somatosensory area/ unassigned/ layer 2/3	SSp-un2/3	0	0	0	1	0	0	0	0	0	0	4	4	1	0	0	1	2	0	12	20	16	0	0.166667	0	2.25	0.75	12	-0.166667	2.08333	0.583333	0	13.5	4.5	NA	72	NA	1	1
71	grey	CH	CTX	CTXpl	Isocortex	SS	SSp	SSp-un	SSp-un4	Primary somatosensory area/ unassigned/ layer 4	SSp-un4	0	0	0	0	0	0	0	1	0	0	2	0	0	0	2	1	0	1	7	18	4	4	0	0.25	0.5	1	8.25	0.25	0.5	1	NA	NA	NA	4	NA	33	1	1
72	grey	CH	CTX	CTXpl	Isocortex	SS	SSp	SSp-un	SSp-un5	Primary somatosensory area/ unassigned/ layer 5	SSp-un5	0	0	0	0	0	0	0	0	0	0	4	0	1	1	2	0	2	0	16	25	3	8	0	0	1.5	1	13	0	1.5	1	NA	NA	NA	NA	NA	NA	1	1
73	grey	CH	CTX	CTXpl	Isocortex	SS	SSp	SSp-un	SSp-un6a	Primary somatosensory area/ unassigned/ layer 6a	SSp-un6a	0	0	0	0	0	1	1	0	0	0	2	1	0	0	0	1	0	6	6	11	0	1	0.166667	0.25	0.75	1.75	4.5	0.0833333	0.583333	1.58333	1.5	4.5	10.5	7	27	18	1	1
74	grey	CH	CTX	CTXpl	Isocortex	SS	SSp	SSp-un	SSp-un6b	Primary somatosensory area/ unassigned/ layer 6b	SSp-un6b	0	0	0	0	0	0	0	0	0	0	0	0	0	0	0	0	1	1	0	0	0	0	0	0	0	0.5	0	0	0	0.5	NA	NA	NA	NA	NA	NA	1	0.211691
75	grey	CH	CTX	CTXpl	Isocortex	SS	SSs	-	-	Supplemental somatosensory area	SSs	14	3	58	22	1	28	8	35	25	29	31	29	14	22	61	89	62	49	215	296	209	104	21	24.25	24	65.25	206	3.25	3	44.25	1.15476	1.14286	3.10714	2.69072	9.80952	8.49485	1	0.976188
76	grey	CH	CTX	CTXpl	Isocortex	SS	SSs	SSs1	-	Supplemental somatosensory area/ layer 1	SSs1	8	3	46	5	0	0	1	14	8	17	4	4	0	4	7	38	11	14	2	8	23	23	10.3333	10	3	17.5	14	-0.333333	-7.33333	7.16667	0.967742	0.290323	1.69355	1.75	1.35484	1.4	1	1
77	grey	CH	CTX	CTXpl	Isocortex	SS	SSs	SSs2/3	-	Supplemental somatosensory area/ layer 2/3	SSs2/3	2	0	10	4	1	6	3	6	8	5	2	8	7	5	14	12	7	10	42	69	53	15	3.83333	5.5	5.5	10.75	44.75	1.66667	1.66667	6.91667	1.43478	1.43478	2.80435	1.95455	11.6739	8.13636	1	0.48973
78	grey	CH	CTX	CTXpl	Isocortex	SS	SSs	SSs4	-	Supplemental somatosensory area/ layer 4	SSs4	1	0	0	2	0	0	2	3	2	1	1	2	0	4	10	7	5	7	25	39	30	5	0.5	2	1.75	7.25	24.75	1.5	1.25	6.75	4	3.5	14.5	3.625	49.5	12.375	1	0.0911167
79	grey	CH	CTX	CTXpl	Isocortex	SS	SSs	SSs5	-	Supplemental somatosensory area/ layer 5	SSs5	3	0	0	6	0	7	0	4	4	4	12	12	2	4	13	22	16	8	78	115	72	30	2.66667	3	7.5	14.75	73.75	0.333333	4.83333	12.0833	1.125	2.8125	5.53125	4.91667	27.6562	24.5833	1	0.350674
80	grey	CH	CTX	CTXpl	Isocortex	SS	SSs	SSs6a	-	Supplemental somatosensory area/ layer 6a	SSs6a	0	0	2	4	0	15	2	7	3	2	11	3	5	5	14	9	22	9	66	64	31	31	3.5	3.5	6	13.5	48	0	2.5	10	1	1.71429	3.85714	3.85714	13.7143	13.7143	1	0.516623
81	grey	CH	CTX	CTXpl	Isocortex	SS	SSs	SSs6b	-	Supplemental somatosensory area/ layer 6b	SSs6b	0	0	0	1	0	0	0	1	0	0	1	0	0	0	3	1	1	1	2	1	0	0	0.166667	0.25	0.25	1.5	0.75	0.0833333	0.0833333	1.33333	1.5	1.5	9	6	4.5	3	1	0.253452
82	grey	CH	CTX	CTXpl	Isocortex	GU	-	-	-	Gustatory areas	GU	2	0	4	1	2	2	4	2	1	2	9	14	3	2	15	7	19	9	2	6	8	4	1.83333	2.25	7	12.5	5	0.416667	5.16667	10.6667	1.22727	3.81818	6.81818	5.55556	2.72727	2.22222	1	0.0604629
83	grey	CH	CTX	CTXpl	Isocortex	GU	GU1	-	-	Gustatory areas/ layer 1	GU1	1	0	4	1	0	0	0	0	0	1	1	3	1	0	8	1	7	1	0	0	0	0	1	0.25	1.25	4.25	0	-0.75	0.25	3.25	0.25	1.25	4.25	17	0	0	1	0.99074
84	grey	CH	CTX	CTXpl	Isocortex	GU	GU2/3	-	-	Gustatory areas/ layer 2/3	GU2/3	0	0	0	0	0	0	0	0	0	1	2	1	0	1	1	0	2	0	1	2	0	1	0	0.25	1	0.75	1	0.25	1	0.75	NA	NA	NA	3	NA	4	1	1
85	grey	CH	CTX	CTXpl	Isocortex	GU	GU4	-	-	Gustatory areas/ layer 4	GU4	0	0	0	0	0	0	0	1	0	0	0	0	0	0	0	1	4	2	0	0	0	0	0	0.25	0	1.75	0	0.25	0	1.75	NA	NA	NA	7	NA	0	1	0.0894654
86	grey	CH	CTX	CTXpl	Isocortex	GU	GU5	-	-	Gustatory areas/ layer 5	GU5	0	0	0	0	1	0	3	0	1	0	5	7	0	0	6	2	4	3	1	3	2	0	0.166667	1	3	3.75	1.5	0.833333	2.83333	3.58333	6	18	22.5	3.75	9	1.5	1	0.133257
87	grey	CH	CTX	CTXpl	Isocortex	GU	GU6a	-	-	Gustatory areas/ layer 6a	GU6a	0	0	0	0	1	2	1	1	0	0	1	3	2	1	0	3	2	2	0	1	6	3	0.5	0.5	1.75	1.75	2.5	0	1.25	1.25	1	3.5	3.5	3.5	5	5	1	1
88	grey	CH	CTX	CTXpl	Isocortex	GU	GU6b	-	-	Gustatory areas/ layer 6b	GU6b	1	0	0	0	0	0	0	0	0	0	0	0	0	0	0	0	0	1	0	0	0	0	0.166667	0	0	0.25	0	-0.166667	-0.166667	0.0833333	0	0	1.5	NA	0	NA	1	1
89	grey	CH	CTX	CTXpl	Isocortex	VISC	-	-	-	Visceral area	VISC	3	0	6	5	3	0	2	5	0	9	2	13	5	7	13	17	17	13	18	49	8	28	2.83333	4	6.75	15	25.75	1.16667	3.91667	12.1667	1.41176	2.38235	5.29412	3.75	9.08824	6.4375	1	0.201615
90	grey	CH	CTX	CTXpl	Isocortex	VISC	VISC1	-	-	Visceral area/ layer 1	VISC1	2	0	4	4	0	0	1	2	0	3	0	0	0	0	2	6	4	7	0	1	0	10	1.66667	1.5	0	4.75	2.75	-0.166667	-1.66667	3.08333	0.9	0	2.85	3.16667	1.65	1.83333	1	0.994105
91	grey	CH	CTX	CTXpl	Isocortex	VISC	VISC2/3	-	-	Visceral area/ layer 2/3	VISC2/3	1	0	1	0	0	0	0	0	0	1	0	2	2	0	2	0	2	3	2	11	2	1	0.333333	0.25	1	1.75	4	-0.0833333	0.666667	1.41667	0.75	3	5.25	7	12	16	1	1
92	grey	CH	CTX	CTXpl	Isocortex	VISC	VISC4	-	-	Visceral area/ layer 4	VISC4	0	0	0	0	1	0	1	0	0	2	0	4	1	1	4	0	0	0	2	5	0	2	0.166667	0.75	1.5	1	2.25	0.583333	1.33333	0.833333	4.5	9	6	1.33333	13.5	3	1	1
93	grey	CH	CTX	CTXpl	Isocortex	VISC	VISC5	-	-	Visceral area/ layer 5	VISC5	0	0	0	0	2	0	0	1	0	0	1	3	1	4	1	5	7	1	9	23	0	10	0.333333	0.25	2.25	3.5	10.5	-0.0833333	1.91667	3.16667	0.75	6.75	10.5	14	31.5	42	1	0.553101
94	grey	CH	CTX	CTXpl	Isocortex	VISC	VISC6a	-	-	Visceral area/ layer 6a	VISC6a	0	0	1	1	0	0	0	2	0	2	1	3	1	1	2	6	3	2	5	9	6	5	0.333333	1	1.5	3.25	6.25	0.666667	1.16667	2.91667	3	4.5	9.75	3.25	18.75	6.25	1	0.139236
95	grey	CH	CTX	CTXpl	Isocortex	VISC	VISC6b	-	-	Visceral area/ layer 6b	VISC6b	0	0	0	0	0	0	0	0	0	1	0	1	0	1	2	0	1	0	0	0	0	0	0	0.25	0.5	0.75	0	0.25	0.5	0.75	NA	NA	NA	3	NA	0	1	0.804194
96	grey	CH	CTX	CTXpl	Isocortex	AUD	-	-	-	Auditory areas	AUD	11	0	33	13	15	373	9	8	10	16	42	37	12	24	98	123	76	188	548	356	423	369	74.1667	10.75	28.75	121.25	424	-63.4167	-45.4167	47.0833	0.144944	0.38764	1.63483	11.2791	5.71685	39.4419	1	1
97	grey	CH	CTX	CTXpl	Isocortex	AUD	AUDd	-	-	Dorsal auditory area	AUDd	3	0	7	2	1	33	2	2	0	4	10	1	0	4	15	20	10	13	152	107	153	84	7.66667	2	3.75	14.5	124	-5.66667	-3.91667	6.83333	0.26087	0.48913	1.8913	7.25	16.1739	62	1	1
98	grey	CH	CTX	CTXpl	Isocortex	AUD	AUDd	AUDd1	-	Dorsal auditory area/ layer 1	AUDd1	0	0	7	1	0	0	2	2	0	1	1	0	0	2	2	5	3	0	11	6	8	20	1.33333	1.25	0.75	2.5	11.25	-0.0833333	-0.583333	1.16667	0.9375	0.5625	1.875	2	8.4375	9	1	1
99	grey	CH	CTX	CTXpl	Isocortex	AUD	AUDd	AUDd2/3	-	Dorsal auditory area/ layer 2/3	AUDd2/3	1	0	0	0	1	3	0	0	0	1	5	0	0	2	4	3	1	8	47	39	64	20	0.833333	0.25	1.75	4	42.5	-0.583333	0.916667	3.16667	0.3	2.1	4.8	16	51	170	1	1
100	grey	CH	CTX	CTXpl	Isocortex	AUD	AUDd	AUDd4	-	Dorsal auditory area/ layer 4	AUDd4	0	0	0	0	0	4	0	0	0	0	0	0	0	0	2	4	4	1	31	16	25	9	0.666667	0	0	2.75	20.25	-0.666667	-0.666667	2.08333	0	0	4.125	NA	30.375	NA	1	0.832107
101	grey	CH	CTX	CTXpl	Isocortex	AUD	AUDd	AUDd5	-	Dorsal auditory area/ layer 5	AUDd5	1	0	0	1	0	13	0	0	0	2	3	1	0	0	7	4	1	4	49	32	53	24	2.5	0.5	1	4	39.5	-2	-1.5	1.5	0.2	0.4	1.6	8	15.8	79	1	1
102	grey	CH	CTX	CTXpl	Isocortex	AUD	AUDd	AUDd6a	-	Dorsal auditory area/ layer 6a	AUDd6a	1	0	0	0	0	13	0	0	0	0	1	0	0	0	0	3	1	0	14	13	3	10	2.33333	0	0.25	1	10	-2.33333	-2.08333	-1.33333	0	0.107143	0.428571	NA	4.28571	NA	1	1
103	grey	CH	CTX	CTXpl	Isocortex	AUD	AUDd	AUDd6b	-	Dorsal auditory area/ layer 6b	AUDd6b	0	0	0	0	0	0	0	0	0	0	0	0	0	0	0	1	0	0	0	1	0	1	0	0	0	0.25	0.5	0	0	0.25	NA	NA	NA	NA	NA	NA	1	1
104	grey	CH	CTX	CTXpl	Isocortex	AUD	AUDp	-	-	Primary auditory area	AUDp	7	0	12	6	7	149	1	1	8	4	17	18	8	9	43	49	37	83	132	93	110	124	30.1667	3.5	13	53	114.75	-26.6667	-17.1667	22.8333	0.116022	0.430939	1.75691	15.1429	3.80387	32.7857	1	1
105	grey	CH	CTX	CTXpl	Isocortex	AUD	AUDp	AUDp1	-	Primary auditory area/ layer 1	AUDp1	5	0	11	1	0	5	0	1	1	3	0	6	0	0	13	5	7	10	6	4	11	40	3.66667	1.25	1.5	8.75	15.25	-2.41667	-2.16667	5.08333	0.340909	0.409091	2.38636	7	4.15909	12.2	1	1
106	grey	CH	CTX	CTXpl	Isocortex	AUD	AUDp	AUDp2/3	-	Primary auditory area/ layer 2/3	AUDp2/3	2	0	0	1	2	20	0	0	2	0	7	6	1	3	11	22	7	20	37	28	29	28	4.16667	0.5	4.25	15	30.5	-3.66667	0.0833333	10.8333	0.12	1.02	3.6	30	7.32	61	1	0.26054
107	grey	CH	CTX	CTXpl	Isocortex	AUD	AUDp	AUDp4	-	Primary auditory area/ layer 4	AUDp4	0	0	0	0	0	22	1	0	3	0	1	1	3	0	8	8	4	24	34	14	20	13	3.66667	1	1.25	11	20.25	-2.66667	-2.41667	7.33333	0.272727	0.340909	3	11	5.52273	20.25	1	1
108	grey	CH	CTX	CTXpl	Isocortex	AUD	AUDp	AUDp5	-	Primary auditory area/ layer 5	AUDp5	0	0	0	3	4	65	0	0	2	0	8	4	4	3	8	10	15	25	43	33	46	29	12	0.5	4.75	14.5	37.75	-11.5	-7.25	2.5	0.0416667	0.395833	1.20833	29	3.14583	75.5	1	1
109	grey	CH	CTX	CTXpl	Isocortex	AUD	AUDp	AUDp6a	-	Primary auditory area/ layer 6a	AUDp6a	0	0	1	1	1	35	0	0	0	0	1	1	0	3	3	4	3	3	10	14	4	14	6.33333	0	1.25	3.25	10.5	-6.33333	-5.08333	-3.08333	0	0.197368	0.513158	NA	1.65789	NA	1	1
110	grey	CH	CTX	CTXpl	Isocortex	AUD	AUDp	AUDp6b	-	Primary auditory area/ layer 6b	AUDp6b	0	0	0	0	0	2	0	0	0	1	0	0	0	0	0	0	1	1	2	0	0	0	0.333333	0.25	0	0.5	0.5	-0.0833333	-0.333333	0.166667	0.75	0	1.5	2	1.5	2	1	1
111	grey	CH	CTX	CTXpl	Isocortex	AUD	AUDpo	-	-	Posterior auditory area	AUDpo	0	0	1	1	3	85	5	1	1	4	2	4	2	6	12	24	6	33	152	67	63	66	15	2.75	3.5	18.75	87	-12.25	-11.5	3.75	0.183333	0.233333	1.25	6.81818	5.8	31.6364	1	1
112	grey	CH	CTX	CTXpl	Isocortex	AUD	AUDpo	AUDpo1	-	Posterior auditory area/ layer 1	AUDpo1	0	0	0	1	0	5	0	0	0	1	0	0	0	1	1	3	3	7	8	5	2	3	1	0.25	0.25	3.5	4.5	-0.75	-0.75	2.5	0.25	0.25	3.5	14	4.5	18	1	0.837845
113	grey	CH	CTX	CTXpl	Isocortex	AUD	AUDpo	AUDpo2/3	-	Posterior auditory area/ layer 2/3	AUDpo2/3	0	0	0	0	1	18	5	0	1	0	1	2	1	0	7	11	0	9	50	22	21	16	3.16667	1.5	1	6.75	27.25	-1.66667	-2.16667	3.58333	0.473684	0.315789	2.13158	4.5	8.60526	18.1667	1	1
114	grey	CH	CTX	CTXpl	Isocortex	AUD	AUDpo	AUDpo4	-	Posterior auditory area/ layer 4	AUDpo4	0	0	0	0	1	18	0	0	0	1	0	1	0	3	1	6	2	8	34	13	17	8	3.16667	0.25	1	4.25	18	-2.91667	-2.16667	1.08333	0.0789474	0.315789	1.34211	17	5.68421	72	1	1
115	grey	CH	CTX	CTXpl	Isocortex	AUD	AUDpo	AUDpo5	-	Posterior auditory area/ layer 5	AUDpo5	0	0	1	0	1	33	0	1	0	2	0	1	1	2	2	2	1	8	50	19	18	33	5.83333	0.75	1	3.25	30	-5.08333	-4.83333	-2.58333	0.128571	0.171429	0.557143	4.33333	5.14286	40	1	1
116	grey	CH	CTX	CTXpl	Isocortex	AUD	AUDpo	AUDpo6a	-	Posterior auditory area/ layer 6a	AUDpo6a	0	0	0	0	0	11	0	0	0	0	1	0	0	0	1	2	0	1	8	8	5	5	1.83333	0	0.25	1	6.5	-1.83333	-1.58333	-0.833333	0	0.136364	0.545455	NA	3.54545	NA	1	1
117	grey	CH	CTX	CTXpl	Isocortex	AUD	AUDpo	AUDpo6b	-	Posterior auditory area/ layer 6b	AUDpo6b	0	0	0	0	0	0	0	0	0	0	0	0	0	0	0	0	0	0	2	0	0	1	0	0	0	0	0.75	0	0	0	NA	NA	NA	NA	NA	NA	1	1
118	grey	CH	CTX	CTXpl	Isocortex	AUD	AUDv	-	-	Ventral auditory area	AUDv	1	0	13	4	4	106	1	4	1	4	13	14	2	5	28	30	23	59	112	89	97	95	21.3333	2.5	8.5	35	98.25	-18.8333	-12.8333	13.6667	0.117188	0.398438	1.64062	14	4.60547	39.3	1	1
119	grey	CH	CTX	CTXpl	Isocortex	AUD	AUDv	AUDv1	-	Ventral auditory area/ layer 1	AUDv1	0	0	12	1	0	9	0	2	1	1	0	1	0	1	2	5	1	13	4	5	6	35	3.66667	1	0.5	5.25	12.5	-2.66667	-3.16667	1.58333	0.272727	0.136364	1.43182	5.25	3.40909	12.5	1	1
120	grey	CH	CTX	CTXpl	Isocortex	AUD	AUDv	AUDv2/3	-	Ventral auditory area/ layer 2/3	AUDv2/3	0	0	0	0	1	16	0	0	0	1	2	2	1	2	10	4	1	14	13	18	19	10	2.83333	0.25	1.75	7.25	15	-2.58333	-1.08333	4.41667	0.0882353	0.617647	2.55882	29	5.29412	60	1	1
121	grey	CH	CTX	CTXpl	Isocortex	AUD	AUDv	AUDv4	-	Ventral auditory area/ layer 4	AUDv4	0	0	1	1	0	20	1	1	0	1	2	2	0	0	3	9	7	17	24	18	24	9	3.66667	0.75	1	9	18.75	-2.91667	-2.66667	5.33333	0.204545	0.272727	2.45455	12	5.11364	25	1	1
122	grey	CH	CTX	CTXpl	Isocortex	AUD	AUDv	AUDv5	-	Ventral auditory area/ layer 5	AUDv5	1	0	0	1	2	48	0	1	0	1	8	4	1	2	9	10	13	10	51	41	39	30	8.66667	0.5	3.75	10.5	40.25	-8.16667	-4.91667	1.83333	0.0576923	0.432692	1.21154	21	4.64423	80.5	1	1
123	grey	CH	CTX	CTXpl	Isocortex	AUD	AUDv	AUDv6a	-	Ventral auditory area/ layer 6a	AUDv6a	0	0	0	1	1	11	0	0	0	0	1	4	0	0	4	1	1	5	19	7	9	11	2.16667	0	1.25	2.75	11.5	-2.16667	-0.916667	0.583333	0	0.576923	1.26923	NA	5.30769	NA	1	1
124	grey	CH	CTX	CTXpl	Isocortex	AUD	AUDv	AUDv6b	-	Ventral auditory area/ layer 6b	AUDv6b	0	0	0	0	0	2	0	0	0	0	0	1	0	0	0	1	0	0	1	0	0	0	0.333333	0	0.25	0.25	0.25	-0.333333	-0.0833333	-0.0833333	0	0.75	0.75	NA	0.75	NA	1	1
125	grey	CH	CTX	CTXpl	Isocortex	VIS	-	-	-	Visual areas	VIS	23	1	33	65	48	456	39	26	37	39	101	65	35	41	500	605	403	973	3634	2492	2548	2360	104.333	35.25	60.5	620.25	2758.5	-69.0833	-43.8333	515.917	0.337859	0.579872	5.94489	17.5957	26.4393	78.2553	1	0.329592
126	grey	CH	CTX	CTXpl	Isocortex	VIS	VISal	-	-	Anterolateral visual area	VISal	1	0	6	1	1	15	3	0	3	2	13	1	1	5	6	25	11	28	357	177	227	203	4	2	5	17.5	241	-2	1	13.5	0.5	1.25	4.375	8.75	60.25	120.5	1	1
127	grey	CH	CTX	CTXpl	Isocortex	VIS	VISal	VISal1	-	Anterolateral visual area/ layer 1	VISal1	0	0	2	1	0	0	0	0	0	0	0	0	0	2	1	4	2	2	23	11	14	16	0.5	0	0.5	2.25	16	-0.5	0	1.75	0	1	4.5	NA	32	NA	1	1
128	grey	CH	CTX	CTXpl	Isocortex	VIS	VISal	VISal2/3	-	Anterolateral visual area/ layer 2/3	VISal2/3	1	0	1	0	0	2	1	0	1	0	1	0	0	1	2	9	7	9	104	52	67	44	0.666667	0.5	0.5	6.75	66.75	-0.166667	-0.166667	6.08333	0.75	0.75	10.125	13.5	100.125	133.5	1	0.61527
129	grey	CH	CTX	CTXpl	Isocortex	VIS	VISal	VISal4	-	Anterolateral visual area/ layer 4	VISal4	0	0	1	0	1	0	0	0	1	0	0	0	1	0	1	2	1	4	77	27	44	37	0.333333	0.25	0.25	2	46.25	-0.0833333	-0.0833333	1.66667	0.75	0.75	6	8	138.75	185	1	0.887383
130	grey	CH	CTX	CTXpl	Isocortex	VIS	VISal	VISal5	-	Anterolateral visual area/ layer 5	VISal5	0	0	2	0	0	7	0	0	1	2	12	1	0	1	2	6	1	9	126	58	85	90	1.5	0.75	3.5	4.5	89.75	-0.75	2	3	0.5	2.33333	3	6	59.8333	119.667	1	1
131	grey	CH	CTX	CTXpl	Isocortex	VIS	VISal	VISal6a	-	Anterolateral visual area/ layer 6a	VISal6a	0	0	0	0	0	6	2	0	0	0	0	0	0	1	0	4	0	4	26	27	17	15	1	0.5	0.25	2	21.25	-0.5	-0.75	1	0.5	0.25	2	4	21.25	42.5	1	1
132	grey	CH	CTX	CTXpl	Isocortex	VIS	VISal	VISal6b	-	Anterolateral visual area/ layer 6b	VISal6b	0	0	0	0	0	0	0	0	0	0	0	0	0	0	0	0	0	0	1	2	0	1	0	0	0	0	1	0	0	0	NA	NA	NA	NA	NA	NA	1	1
133	grey	CH	CTX	CTXpl	Isocortex	VIS	VISam	-	-	Anteromedial visual area	VISam	0	0	4	2	1	4	0	1	1	1	3	4	1	2	8	22	11	18	165	161	139	101	1.83333	0.75	2.5	14.75	141.5	-1.08333	0.666667	12.9167	0.409091	1.36364	8.04545	19.6667	77.1818	188.667	1	0.541684
134	grey	CH	CTX	CTXpl	Isocortex	VIS	VISam	VISam1	-	Anteromedial visual area/ layer 1	VISam1	0	0	2	0	0	1	0	1	0	0	1	0	0	0	1	3	2	0	4	4	4	4	0.5	0.25	0.25	1.5	4	-0.25	-0.25	1	0.5	0.5	3	6	8	16	1	0.848495
135	grey	CH	CTX	CTXpl	Isocortex	VIS	VISam	VISam2/3	-	Anteromedial visual area/ layer 2/3	VISam2/3	0	0	2	0	0	1	0	0	0	1	0	3	0	1	1	3	1	4	46	44	33	29	0.5	0.25	1	2.25	38	-0.25	0.5	1.75	0.5	2	4.5	9	76	152	1	1
136	grey	CH	CTX	CTXpl	Isocortex	VIS	VISam	VISam4	-	Anteromedial visual area/ layer 4	VISam4	0	0	0	0	0	0	0	0	0	0	0	1	0	0	1	3	1	4	20	20	17	13	0	0	0.25	2.25	17.5	0	0.25	2.25	NA	NA	NA	NA	NA	NA	1	0.289703
137	grey	CH	CTX	CTXpl	Isocortex	VIS	VISam	VISam5	-	Anteromedial visual area/ layer 5	VISam5	0	0	0	2	0	2	0	0	1	0	1	0	0	0	4	8	6	6	70	60	68	41	0.666667	0.25	0.25	6	59.75	-0.416667	-0.416667	5.33333	0.375	0.375	9	24	89.625	239	1	0.597599
138	grey	CH	CTX	CTXpl	Isocortex	VIS	VISam	VISam6a	-	Anteromedial visual area/ layer 6a	VISam6a	0	0	0	0	1	0	0	0	0	0	1	0	1	1	1	5	1	4	23	30	17	14	0.166667	0	0.75	2.75	21	-0.166667	0.583333	2.58333	0	4.5	16.5	NA	126	NA	1	0.500498
139	grey	CH	CTX	CTXpl	Isocortex	VIS	VISam	VISam6b	-	Anteromedial visual area/ layer 6b	VISam6b	0	0	0	0	0	0	0	0	0	0	0	0	0	0	0	0	0	0	2	3	0	0	0	0	0	0	1.25	0	0	0	NA	NA	NA	NA	NA	NA	1	1
140	grey	CH	CTX	CTXpl	Isocortex	VIS	VISl	-	-	Lateral visual area	VISl	1	0	1	3	9	53	10	6	9	1	9	9	4	4	91	103	60	143	463	346	276	331	11.1667	6.5	6.5	99.25	354	-4.66667	-4.66667	88.0833	0.58209	0.58209	8.88806	15.2692	31.7015	54.4615	1	0.104767
141	grey	CH	CTX	CTXpl	Isocortex	VIS	VISl	VISl1	-	Lateral visual area/ layer 1	VISl1	0	0	1	0	1	1	1	2	2	1	1	3	0	2	5	7	8	15	48	26	27	28	0.5	1.5	1.5	8.75	32.25	1	1	8.25	3	3	17.5	5.83333	64.5	21.5	1	0.407
142	grey	CH	CTX	CTXpl	Isocortex	VIS	VISl	VISl2/3	-	Lateral visual area/ layer 2/3	VISl2/3	0	0	0	1	3	20	2	0	3	0	1	1	3	1	28	32	22	50	148	94	98	83	4	1.25	1.5	33	105.75	-2.75	-2.5	29	0.3125	0.375	8.25	26.4	26.4375	84.6	1	0.179425
143	grey	CH	CTX	CTXpl	Isocortex	VIS	VISl	VISl4	-	Lateral visual area/ layer 4	VISl4	0	0	0	1	2	13	1	2	2	0	5	0	1	1	25	27	13	27	87	68	62	66	2.66667	1.25	1.75	23	70.75	-1.41667	-0.916667	20.3333	0.46875	0.65625	8.625	18.4	26.5312	56.6	1	0.0121706
144	grey	CH	CTX	CTXpl	Isocortex	VIS	VISl	VISl5	-	Lateral visual area/ layer 5	VISl5	1	0	0	1	2	14	6	1	1	0	2	4	0	0	28	29	13	45	136	116	72	111	3	2	1.5	28.75	108.75	-1	-1.5	25.75	0.666667	0.5	9.58333	14.375	36.25	54.375	1	0.224132
145	grey	CH	CTX	CTXpl	Isocortex	VIS	VISl	VISl6a	-	Lateral visual area/ layer 6a	VISl6a	0	0	0	0	1	5	0	1	1	0	0	1	0	0	5	8	4	6	43	41	17	40	1	0.5	0.25	5.75	35.25	-0.5	-0.75	4.75	0.5	0.25	5.75	11.5	35.25	70.5	1	1
146	grey	CH	CTX	CTXpl	Isocortex	VIS	VISl	VISl6b	-	Lateral visual area/ layer 6b	VISl6b	0	0	0	0	0	0	0	0	0	0	0	0	0	0	0	0	0	0	1	1	0	3	0	0	0	0	1.25	0	0	0	NA	NA	NA	NA	NA	NA	1	1
147	grey	CH	CTX	CTXpl	Isocortex	VIS	VISp	-	-	Primary visual area	VISp	15	1	8	43	27	254	15	13	16	25	55	38	21	19	220	295	227	525	2042	1378	1488	1286	58	17.25	33.25	316.75	1548.5	-40.75	-24.75	258.75	0.297414	0.573276	5.46121	18.3623	26.6983	89.7681	1	0.517204
148	grey	CH	CTX	CTXpl	Isocortex	VIS	VISp	VISp1	-	Primary visual area/ layer 1	VISp1	3	0	2	15	2	9	1	2	2	9	6	9	2	8	21	42	57	55	154	118	150	140	5.16667	3.5	6.25	43.75	140.5	-1.66667	1.08333	38.5833	0.677419	1.20968	8.46774	12.5	27.1935	40.1429	1	0.0039183
149	grey	CH	CTX	CTXpl	Isocortex	VIS	VISp	VISp2/3	-	Primary visual area/ layer 2/3	VISp2/3	5	0	3	7	12	83	6	5	3	8	12	8	12	4	76	110	55	153	678	468	567	449	18.3333	5.5	9	98.5	540.5	-12.8333	-9.33333	80.1667	0.3	0.490909	5.37273	17.9091	29.4818	98.2727	1	0.664072
150	grey	CH	CTX	CTXpl	Isocortex	VIS	VISp	VISp4	-	Primary visual area/ layer 4	VISp4	3	1	1	7	4	44	3	2	1	2	16	5	3	3	42	44	25	119	430	239	294	208	10	2	6.75	57.5	292.75	-8	-3.25	47.5	0.2	0.675	5.75	28.75	29.275	146.375	1	0.97153
151	grey	CH	CTX	CTXpl	Isocortex	VIS	VISp	VISp5	-	Primary visual area/ layer 5	VISp5	3	0	2	8	6	82	1	3	10	5	21	15	3	4	60	77	78	162	586	407	395	347	16.8333	4.75	10.75	94.25	433.75	-12.0833	-6.08333	77.4167	0.282178	0.638614	5.59901	19.8421	25.7673	91.3158	1	0.590226
152	grey	CH	CTX	CTXpl	Isocortex	VIS	VISp	VISp6a	-	Primary visual area/ layer 6a	VISp6a	1	0	0	6	3	36	4	1	0	1	0	1	1	0	20	22	12	33	191	145	81	133	7.66667	1.5	0.5	21.75	137.5	-6.16667	-7.16667	14.0833	0.195652	0.0652174	2.83696	14.5	17.9348	91.6667	1	1
153	grey	CH	CTX	CTXpl	Isocortex	VIS	VISp	VISp6b	-	Primary visual area/ layer 6b	VISp6b	0	0	0	0	0	0	0	0	0	0	0	0	0	0	1	0	0	3	3	1	1	9	0	0	0	1	3.5	0	0	1	NA	NA	NA	NA	NA	NA	1	1
154	grey	CH	CTX	CTXpl	Isocortex	VIS	VISpl	-	-	Posterolateral visual area	VISpl	0	0	1	4	1	14	0	1	4	1	1	1	3	0	12	38	20	50	51	34	28	44	3.33333	1.5	1.25	30	39.25	-1.83333	-2.08333	26.6667	0.45	0.375	9	20	11.775	26.1667	1	0.398643
155	grey	CH	CTX	CTXpl	Isocortex	VIS	VISpl	VISpl1	-	Posterolateral visual area/ layer 1	VISpl1	0	0	0	0	0	0	0	0	1	0	0	1	0	0	1	8	5	10	0	5	3	5	0	0.25	0.25	6	3.25	0.25	0.25	6	NA	NA	NA	24	NA	13	1	0.0468906
156	grey	CH	CTX	CTXpl	Isocortex	VIS	VISpl	VISpl2/3	-	Posterolateral visual area/ layer 2/3	VISpl2/3	0	0	1	1	1	4	0	0	3	0	0	0	1	0	2	12	5	11	13	14	15	18	1.16667	0.75	0.25	7.5	15	-0.416667	-0.916667	6.33333	0.642857	0.214286	6.42857	10	12.8571	20	1	1
157	grey	CH	CTX	CTXpl	Isocortex	VIS	VISpl	VISpl4	-	Posterolateral visual area/ layer 4	VISpl4	0	0	0	0	0	3	0	1	0	1	0	0	0	0	0	3	2	8	11	5	1	5	0.5	0.5	0	3.25	5.5	0	-0.5	2.75	1	0	6.5	6.5	11	11	1	1
158	grey	CH	CTX	CTXpl	Isocortex	VIS	VISpl	VISpl5	-	Posterolateral visual area/ layer 5	VISpl5	0	0	0	3	0	6	0	0	0	0	1	0	1	0	7	13	7	19	23	7	8	13	1.5	0	0.5	11.5	12.75	-1.5	-1	10	0	0.333333	7.66667	NA	8.5	NA	1	0.277088
159	grey	CH	CTX	CTXpl	Isocortex	VIS	VISpl	VISpl6a	-	Posterolateral visual area/ layer 6a	VISpl6a	0	0	0	0	0	1	0	0	0	0	0	0	1	0	2	2	1	2	4	2	1	2	0.166667	0	0.25	1.75	2.25	-0.166667	0.0833333	1.58333	0	1.5	10.5	NA	13.5	NA	1	0.0801513
160	grey	CH	CTX	CTXpl	Isocortex	VIS	VISpl	VISpl6b	-	Posterolateral visual area/ layer 6b	VISpl6b	0	0	0	0	0	0	0	0	0	0	0	0	0	0	0	0	0	0	0	1	0	1	0	0	0	0	0.5	0	0	0	NA	NA	NA	NA	NA	NA	1	1
161	grey	CH	CTX	CTXpl	Isocortex	VIS	VISpm	-	-	posteromedial visual area	VISpm	1	0	0	4	0	19	1	2	0	3	14	1	2	2	21	27	18	37	240	173	203	137	4	1.5	4.75	25.75	188.25	-2.5	0.75	21.75	0.375	1.1875	6.4375	17.1667	47.0625	125.5	1	0.429372
162	grey	CH	CTX	CTXpl	Isocortex	VIS	VISpm	VISpm1	-	posteromedial visual area/ layer 1	VISpm1	0	0	0	2	0	1	0	1	0	2	0	0	0	0	4	7	2	2	9	11	11	10	0.5	0.75	0	3.75	10.25	0.25	-0.5	3.25	1.5	0	7.5	5	20.5	13.6667	1	0.0521368
163	grey	CH	CTX	CTXpl	Isocortex	VIS	VISpm	VISpm2/3	-	posteromedial visual area/ layer 2/3	VISpm2/3	0	0	0	0	0	9	1	1	0	0	3	1	1	1	10	8	3	10	61	41	76	36	1.5	0.5	1.5	7.75	53.5	-1	0	6.25	0.333333	1	5.16667	15.5	35.6667	107	1	0.332334
164	grey	CH	CTX	CTXpl	Isocortex	VIS	VISpm	VISpm4	-	posteromedial visual area/ layer 4	VISpm4	0	0	0	0	0	1	0	0	0	0	0	0	1	0	1	0	3	4	37	27	31	22	0.166667	0	0.25	2	29.25	-0.166667	0.0833333	1.83333	0	1.5	12	NA	175.5	NA	1	1
165	grey	CH	CTX	CTXpl	Isocortex	VIS	VISpm	VISpm5	-	posteromedial visual area/ layer 5	VISpm5	1	0	0	2	0	5	0	0	0	1	11	0	0	1	5	7	6	17	99	75	71	48	1.33333	0.25	3	8.75	73.25	-1.08333	1.66667	7.41667	0.1875	2.25	6.5625	35	54.9375	293	1	1
166	grey	CH	CTX	CTXpl	Isocortex	VIS	VISpm	VISpm6a	-	posteromedial visual area/ layer 6a	VISpm6a	0	0	0	0	0	3	0	0	0	0	0	0	0	0	1	5	3	4	30	19	14	21	0.5	0	0	3.25	21	-0.5	-0.5	2.75	0	0	6.5	NA	42	NA	1	0.626072
167	grey	CH	CTX	CTXpl	Isocortex	VIS	VISpm	VISpm6b	-	posteromedial visual area/ layer 6b	VISpm6b	0	0	0	0	0	0	0	0	0	0	0	0	0	0	0	0	1	0	4	0	0	0	0	0	0	0.25	1	0	0	0.25	NA	NA	NA	NA	NA	NA	1	1
168	grey	CH	CTX	CTXpl	Isocortex	VIS	VISli	-	-	Laterointermediate area	VISli	2	0	3	1	2	38	1	0	1	2	4	2	2	2	49	21	32	70	183	114	116	154	7.66667	1	2.5	43	141.75	-6.66667	-5.16667	35.3333	0.130435	0.326087	5.6087	43	18.4891	141.75	1	0.93357
169	grey	CH	CTX	CTXpl	Isocortex	VIS	VISli	VISli1	-	Laterointermediate area/ layer 1	VISli1	0	0	0	0	0	3	0	0	0	0	1	1	0	0	3	2	4	12	18	6	11	17	0.5	0	0.5	5.25	13	-0.5	0	4.75	0	1	10.5	NA	26	NA	1	0.406685
170	grey	CH	CTX	CTXpl	Isocortex	VIS	VISli	VISli2/3	-	Laterointermediate area/ layer 2/3	VISli2/3	0	0	0	0	2	9	1	0	1	0	2	1	1	1	10	4	12	20	53	41	38	45	1.83333	0.5	1.25	11.5	44.25	-1.33333	-0.583333	9.66667	0.272727	0.681818	6.27273	23	24.1364	88.5	1	0.135136
171	grey	CH	CTX	CTXpl	Isocortex	VIS	VISli	VISli4	-	Laterointermediate area/ layer 4	VISli4	1	0	1	0	0	15	0	0	0	1	0	0	0	0	10	6	4	13	39	14	25	31	2.83333	0.25	0	8.25	27.25	-2.58333	-2.83333	5.41667	0.0882353	0	2.91176	33	9.61765	109	1	1
172	grey	CH	CTX	CTXpl	Isocortex	VIS	VISli	VISli5	-	Laterointermediate area/ layer 5	VISli5	1	0	2	1	0	8	0	0	0	1	1	0	1	1	23	5	9	20	62	40	35	50	2	0.25	0.75	14.25	46.75	-1.75	-1.25	12.25	0.125	0.375	7.125	57	23.375	187	1	1
173	grey	CH	CTX	CTXpl	Isocortex	VIS	VISli	VISli6a	-	Laterointermediate area/ layer 6a	VISli6a	0	0	0	0	0	3	0	0	0	0	0	0	0	0	3	4	3	5	11	13	7	11	0.5	0	0	3.75	10.5	-0.5	-0.5	3.25	0	0	7.5	NA	21	NA	1	0.0757352
174	grey	CH	CTX	CTXpl	Isocortex	VIS	VISli	VISli6b	-	Laterointermediate area/ layer 6b	VISli6b	0	0	0	0	0	0	0	0	0	0	0	0	0	0	0	0	0	0	0	0	0	0	0	0	0	0	0	0	0	0	NA	NA	NA	NA	NA	NA	NA	NA
175	grey	CH	CTX	CTXpl	Isocortex	VIS	VISpor	-	-	Postrhinal area	VISpor	3	0	10	7	7	59	9	3	3	4	2	9	1	7	93	74	24	102	133	109	71	104	14.3333	4.75	4.75	73.25	104.25	-9.58333	-9.58333	58.9167	0.331395	0.331395	5.11047	15.4211	7.27326	21.9474	1	0.0468906
176	grey	CH	CTX	CTXpl	Isocortex	VIS	VISpor	VISpor1	-	Postrhinal area/ layer 1	VISpor1	0	0	6	2	0	5	6	2	2	2	0	4	0	0	4	6	3	5	4	5	3	6	2.16667	3	1	4.5	4.5	0.833333	-1.16667	2.33333	1.38462	0.461538	2.07692	1.5	2.07692	1.5	1	1
177	grey	CH	CTX	CTXpl	Isocortex	VIS	VISpor	VISpor2/3	-	Postrhinal area/ layer 2/3	VISpor2/3	2	0	3	4	2	19	0	0	0	0	1	0	0	3	22	18	11	35	33	22	22	43	5	0	1	21.5	30	-5	-4	16.5	0	0.2	4.3	NA	6	NA	1	0.10752
178	grey	CH	CTX	CTXpl	Isocortex	VIS	VISpor	VISpor4	-	Postrhinal area/ layer 4	VISpor4	0	0	0	0	2	5	0	0	0	1	0	1	0	1	28	6	3	15	20	13	11	8	1.16667	0.25	0.5	13	13	-0.916667	-0.666667	11.8333	0.214286	0.428571	11.1429	52	11.1429	52	1	0.29381
179	grey	CH	CTX	CTXpl	Isocortex	VIS	VISpor	VISpor5	-	Postrhinal area/ layer 5	VISpor5	0	0	1	1	3	28	3	1	1	1	1	3	0	3	37	34	7	33	67	57	33	36	5.5	1.5	1.75	27.75	48.25	-4	-3.75	22.25	0.272727	0.318182	5.04545	18.5	8.77273	32.1667	1	0.201073
180	grey	CH	CTX	CTXpl	Isocortex	VIS	VISpor	VISpor6a	-	Postrhinal area/ layer 6a	VISpor6a	1	0	0	0	0	2	0	0	0	0	0	1	1	0	2	7	0	14	9	12	1	11	0.5	0	0.5	5.75	8.25	-0.5	0	5.25	0	1	11.5	NA	16.5	NA	1	1
181	grey	CH	CTX	CTXpl	Isocortex	VIS	VISpor	VISpor6b	-	Postrhinal area/ layer 6b	VISpor6b	0	0	0	0	0	0	0	0	0	0	0	0	0	0	0	3	0	0	0	0	1	0	0	0	0	0.75	0.25	0	0	0.75	NA	NA	NA	NA	NA	NA	1	1
182	grey	CH	CTX	CTXpl	Isocortex	ACA	-	-	-	Anterior cingulate area	ACA	5	2	3	7	0	8	10	2	7	2	13	13	5	10	23	68	36	56	422	436	398	246	4.16667	5.25	10.25	45.75	375.5	1.08333	6.08333	41.5833	1.26	2.46	10.98	8.71429	90.12	71.5238	1	1
183	grey	CH	CTX	CTXpl	Isocortex	ACA	ACAd	-	-	Anterior cingulate area/ dorsal part	ACAd	3	0	2	3	0	7	5	2	4	0	6	4	3	8	13	36	18	23	306	305	312	172	2.5	2.75	5.25	22.5	273.75	0.25	2.75	20	1.1	2.1	9	8.18182	109.5	99.5455	1	1
184	grey	CH	CTX	CTXpl	Isocortex	ACA	ACAd	ACAd1	-	Anterior cingulate area/ dorsal part/ layer 1	ACAd1	1	0	1	1	0	1	1	0	2	0	1	1	1	0	5	16	8	3	24	20	25	12	0.666667	0.75	0.75	8	20.25	0.0833333	0.0833333	7.33333	1.125	1.125	12	10.6667	30.375	27	1	0.39895
185	grey	CH	CTX	CTXpl	Isocortex	ACA	ACAd	ACAd2/3	-	Anterior cingulate area/ dorsal part/ layer 2/3	ACAd2/3	2	0	0	1	0	0	3	0	1	0	0	1	0	2	1	8	2	3	40	50	49	22	0.5	1	0.75	3.5	40.25	0.5	0.25	3	2	1.5	7	3.5	80.5	40.25	1	0.848993
186	grey	CH	CTX	CTXpl	Isocortex	ACA	ACAd	ACAd5	-	Anterior cingulate area/ dorsal part/ layer 5	ACAd5	0	0	1	1	0	5	1	2	0	0	4	1	2	5	7	12	5	13	167	161	178	82	1.16667	0.75	3	9.25	147	-0.416667	1.83333	8.08333	0.642857	2.57143	7.92857	12.3333	126	196	1	1
187	grey	CH	CTX	CTXpl	Isocortex	ACA	ACAd	ACAd6a	-	Anterior cingulate area/ dorsal part/ layer 6a	ACAd6a	0	0	0	0	0	1	0	0	1	0	1	1	0	1	0	0	3	4	75	74	60	55	0.166667	0.25	0.75	1.75	66	0.0833333	0.583333	1.58333	1.5	4.5	10.5	7	396	264	1	1
188	grey	CH	CTX	CTXpl	Isocortex	ACA	ACAd	ACAd6b	-	Anterior cingulate area/ dorsal part/ layer 6b	ACAd6b	0	0	0	0	0	0	0	0	0	0	0	0	0	0	0	0	0	0	0	0	0	1	0	0	0	0	0.25	0	0	0	NA	NA	NA	NA	NA	NA	1	1
189	grey	CH	CTX	CTXpl	Isocortex	ACA	ACAv	-	-	Anterior cingulate area/ ventral part	ACAv	2	2	1	4	0	1	5	0	3	2	7	9	2	2	10	32	18	33	116	131	86	74	1.66667	2.5	5	23.25	101.75	0.833333	3.33333	21.5833	1.5	3	13.95	9.3	61.05	40.7	1	0.214528
190	grey	CH	CTX	CTXpl	Isocortex	ACA	ACAv	ACAv1	-	Anterior cingulate area/ ventral part/ layer 1	ACAv1	1	0	0	0	0	0	0	0	0	0	1	3	0	1	2	11	3	5	13	7	6	6	0.166667	0	1.25	5.25	8	-0.166667	1.08333	5.08333	0	7.5	31.5	NA	48	NA	1	0.130256
191	grey	CH	CTX	CTXpl	Isocortex	ACA	ACAv	ACAv2/3	-	Anterior cingulate area/ ventral part/ layer 2/3	ACAv2/3	0	1	1	0	0	0	1	0	1	0	1	2	0	0	3	6	4	4	21	24	16	13	0.333333	0.5	0.75	4.25	18.5	0.166667	0.416667	3.91667	1.5	2.25	12.75	8.5	55.5	37	1	0.327139
192	grey	CH	CTX	CTXpl	Isocortex	ACA	ACAv	ACAv5	-	Anterior cingulate area/ ventral part/ layer 5	ACAv5	1	1	0	4	0	0	4	0	2	2	3	3	2	0	5	11	9	21	65	80	56	48	1	2	2	11.5	62.25	1	1	10.5	2	2	11.5	5.75	62.25	31.125	1	0.253452
193	grey	CH	CTX	CTXpl	Isocortex	ACA	ACAv	ACAv6a	-	Anterior cingulate area/ ventral part/ 6a	ACAv6a	0	0	0	0	0	1	0	0	0	0	2	1	0	1	0	4	1	1	17	20	8	7	0.166667	0	1	1.5	13	-0.166667	0.833333	1.33333	0	6	9	NA	78	NA	1	1
194	grey	CH	CTX	CTXpl	Isocortex	ACA	ACAv	ACAv6b	-	Anterior cingulate area/ ventral part/ 6b	ACAv6b	0	0	0	0	0	0	0	0	0	0	0	0	0	0	0	0	1	2	0	0	0	0	0	0	0	0.75	0	0	0	0.75	NA	NA	NA	NA	NA	NA	1	0.211693
195	grey	CH	CTX	CTXpl	Isocortex	PL	-	-	-	Prelimbic area	PL	4	0	4	3	2	6	4	5	4	1	4	2	2	0	28	98	13	50	49	98	119	56	3.16667	3.5	2	47.25	80.5	0.333333	-1.16667	44.0833	1.10526	0.631579	14.9211	13.5	25.4211	23	1	0.433381
196	grey	CH	CTX	CTXpl	Isocortex	PL	PL1	-	-	Prelimbic area/ layer 1	PL1	3	0	1	2	0	0	3	3	0	0	1	1	0	0	2	47	6	11	5	6	20	6	1	1.5	0.5	16.5	9.25	0.5	-0.5	15.5	1.5	0.5	16.5	11	9.25	6.16667	1	0.433381
197	grey	CH	CTX	CTXpl	Isocortex	PL	PL2/3	-	-	Prelimbic area/ layer 2/3	PL2/3	0	0	1	0	0	0	0	0	0	0	0	0	0	0	2	12	2	5	9	15	24	7	0.166667	0	0	5.25	13.75	-0.166667	-0.166667	5.08333	0	0	31.5	NA	82.5	NA	1	0.362815
198	grey	CH	CTX	CTXpl	Isocortex	PL	PL5	-	-	Prelimbic area/ layer 5	PL5	0	0	2	1	2	4	0	2	4	1	3	0	2	0	22	34	4	26	28	66	67	35	1.5	1.75	1.25	21.5	49	0.25	-0.25	20	1.16667	0.833333	14.3333	12.2857	32.6667	28	1	0.538685
199	grey	CH	CTX	CTXpl	Isocortex	PL	PL6a	-	-	Prelimbic area/ layer 6a	PL6a	1	0	0	0	0	2	1	0	0	0	0	1	0	0	2	5	1	7	7	11	8	8	0.5	0.25	0.25	3.75	8.5	-0.25	-0.25	3.25	0.5	0.5	7.5	15	17	34	1	0.834405
200	grey	CH	CTX	CTXpl	Isocortex	PL	PL6b	-	-	Prelimbic area/ layer 6b	PL6b	0	0	0	0	0	0	0	0	0	0	0	0	0	0	0	0	0	1	0	0	0	0	0	0	0	0.25	0	0	0	0.25	NA	NA	NA	NA	NA	NA	1	1
201	grey	CH	CTX	CTXpl	Isocortex	ILA	-	-	-	Infralimbic area	ILA	0	0	0	0	0	1	1	0	1	8	0	0	1	2	3	52	6	12	2	3	7	4	0.166667	2.5	0.75	18.25	4	2.33333	0.583333	18.0833	15	4.5	109.5	7.3	24	1.6	1	0.302683
202	grey	CH	CTX	CTXpl	Isocortex	ILA	ILA1	-	-	Infralimbic area/ layer 1	ILA1	0	0	0	0	0	0	0	0	0	3	0	0	1	0	0	37	2	1	0	0	0	1	0	0.75	0.25	10	0.25	0.75	0.25	10	NA	NA	NA	13.3333	NA	0.333333	1	0.836808
203	grey	CH	CTX	CTXpl	Isocortex	ILA	ILA2/3	-	-	Infralimbic area/ layer 2/3	ILA2/3	0	0	0	0	0	0	0	0	0	0	0	0	0	0	1	2	0	4	1	1	3	0	0	0	0	1.75	1.25	0	0	1.75	NA	NA	NA	NA	NA	NA	1	0.21278
204	grey	CH	CTX	CTXpl	Isocortex	ILA	ILA5	-	-	Infralimbic area/ layer 5	ILA5	0	0	0	0	0	1	1	0	1	0	0	0	0	2	0	9	3	3	0	2	1	1	0.166667	0.5	0.5	3.75	1	0.333333	0.333333	3.58333	3	3	22.5	7.5	6	2	1	0.17761
205	grey	CH	CTX	CTXpl	Isocortex	ILA	ILA6a	-	-	Infralimbic area/ layer 6a	ILA6a	0	0	0	0	0	0	0	0	0	5	0	0	0	0	2	3	1	4	1	0	3	2	0	1.25	0	2.5	1.5	1.25	0	2.5	NA	NA	NA	2	NA	1.2	1	0.258468
206	grey	CH	CTX	CTXpl	Isocortex	ILA	ILA6b	-	-	Infralimbic area/ layer 6b	ILA6b	0	0	0	0	0	0	0	0	0	0	0	0	0	0	0	1	0	0	0	0	0	0	0	0	0	0.25	0	0	0	0.25	NA	NA	NA	NA	NA	NA	1	1
207	grey	CH	CTX	CTXpl	Isocortex	ORB	-	-	-	Orbital area	ORB	33	0	17	13	1	22	4	45	10	114	19	5	1	3	46	327	92	69	255	222	265	164	14.3333	43.25	7	133.5	226.5	28.9167	-7.33333	119.167	3.01744	0.488372	9.31395	3.08671	15.8023	5.23699	1	0.263333
208	grey	CH	CTX	CTXpl	Isocortex	ORB	ORBl	-	-	Orbital area/ lateral part	ORBl	18	0	8	5	1	4	3	4	6	36	15	3	1	1	16	111	33	23	100	94	81	54	6	12.25	5	45.75	82.25	6.25	-1	39.75	2.04167	0.833333	7.625	3.73469	13.7083	6.71429	1	0.328563
209	grey	CH	CTX	CTXpl	Isocortex	ORB	ORBl	ORBl1	-	Orbital area/ lateral part/ layer 1	ORBl1	14	0	4	3	0	1	0	1	0	27	0	2	0	0	2	69	4	5	3	4	3	1	3.66667	7	0.5	20	2.75	3.33333	-3.16667	16.3333	1.90909	0.136364	5.45455	2.85714	0.75	0.392857	1	1
210	grey	CH	CTX	CTXpl	Isocortex	ORB	ORBl	ORBl2/3	-	Orbital area/ lateral part/ layer 2/3	ORBl2/3	4	0	1	0	1	0	0	0	3	5	5	0	1	0	4	14	12	7	29	33	31	11	1	2	1.5	9.25	26	1	0.5	8.25	2	1.5	9.25	4.625	26	13	1	0.443965
211	grey	CH	CTX	CTXpl	Isocortex	ORB	ORBl	ORBl5	-	Orbital area/ lateral part/ layer 5	ORBl5	0	0	2	0	0	3	3	3	3	4	9	1	0	1	9	26	14	7	62	46	40	37	0.833333	3.25	2.75	14	46.25	2.41667	1.91667	13.1667	3.9	3.3	16.8	4.30769	55.5	14.2308	1	0.166749
212	grey	CH	CTX	CTXpl	Isocortex	ORB	ORBl	ORBl6a	-	Orbital area/ lateral part/ layer 6a	ORBl6a	0	0	1	0	0	0	0	0	0	0	1	0	0	0	1	2	3	4	5	11	7	5	0.166667	0	0.25	2.5	7	-0.166667	0.0833333	2.33333	0	1.5	15	NA	42	NA	1	0.481418
213	grey	CH	CTX	CTXpl	Isocortex	ORB	ORBl	ORBl6b	-	Orbital area/ lateral part/ layer 6b	ORBl6b	0	0	0	2	0	0	0	0	0	0	0	0	0	0	0	0	0	0	1	0	0	0	0.333333	0	0	0	0.25	-0.333333	-0.333333	-0.333333	0	0	0	NA	0.75	NA	1	1
214	grey	CH	CTX	CTXpl	Isocortex	ORB	ORBm	-	-	Orbital area/ medial part	ORBm	8	0	3	1	0	3	1	41	1	19	2	0	0	2	8	114	25	23	29	36	68	23	2.5	15.5	1	42.5	39	13	-1.5	40	6.2	0.4	17	2.74194	15.6	2.51613	1	0.406982
215	grey	CH	CTX	CTXpl	Isocortex	ORB	ORBm	ORBm1	-	Orbital area/ medial part/ layer 1	ORBm1	5	0	1	0	0	1	0	40	0	17	0	0	0	1	2	72	10	1	4	13	16	3	1.16667	14.25	0.25	21.25	9	13.0833	-0.916667	20.0833	12.2143	0.214286	18.2143	1.49123	7.71429	0.631579	1	1
216	grey	CH	CTX	CTXpl	Isocortex	ORB	ORBm	ORBm2/3	-	Orbital area/ medial part/ layer 2/3	ORBm2/3	2	0	1	0	0	0	0	0	0	0	1	0	0	0	2	16	6	10	6	5	14	8	0.5	0	0.25	8.5	8.25	-0.5	-0.25	8	0	0.5	17	NA	16.5	NA	1	0.249731
217	grey	CH	CTX	CTXpl	Isocortex	ORB	ORBm	ORBm5	-	Orbital area/ medial part/ layer 5	ORBm5	0	0	1	0	0	0	1	1	1	2	1	0	0	1	3	26	7	12	14	15	30	9	0.166667	1.25	0.5	12	17	1.08333	0.333333	11.8333	7.5	3	72	9.6	102	13.6	1	0.185744
218	grey	CH	CTX	CTXpl	Isocortex	ORB	ORBm	ORBm6a	-	Orbital area/ medial part/ layer 6a	ORBm6a	1	0	0	1	0	2	0	0	0	0	0	0	0	0	1	0	2	0	5	3	8	3	0.666667	0	0	0.75	4.75	-0.666667	-0.666667	0.0833333	0	0	1.125	NA	7.125	NA	1	1
219	grey	CH	CTX	CTXpl	Isocortex	ORB	ORBm	ORBm6b	-	Orbital area/ medial part/ layer 6b	ORBm6b	0	0	0	0	0	0	0	0	0	0	0	0	0	0	0	0	0	0	0	0	0	0	0	0	0	0	0	0	0	0	NA	NA	NA	NA	NA	NA	NA	NA
220	grey	CH	CTX	CTXpl	Isocortex	ORB	ORBvl	-	-	Orbital area/ ventrolateral part	ORBvl	7	0	6	7	0	15	0	0	3	59	2	2	0	0	22	102	34	23	126	92	116	87	5.83333	15.5	1	45.25	105.25	9.66667	-4.83333	39.4167	2.65714	0.171429	7.75714	2.91935	18.0429	6.79032	1	0.334347
221	grey	CH	CTX	CTXpl	Isocortex	ORB	ORBvl	ORBvl1	-	Orbital area/ ventrolateral part/ layer 1	ORBvl1	4	0	3	4	0	1	0	0	0	49	0	0	0	0	4	67	6	2	21	32	22	18	2	12.25	0	19.75	23.25	10.25	-2	17.75	6.125	0	9.875	1.61224	11.625	1.89796	1	1
222	grey	CH	CTX	CTXpl	Isocortex	ORB	ORBvl	ORBvl2/3	-	Orbital area/ ventrolateral part/ layer 2/3	ORBvl2/3	0	0	3	1	0	8	0	0	2	9	0	1	0	0	13	22	13	16	70	37	60	35	2	2.75	0.25	16	50.5	0.75	-1.75	14	1.375	0.125	8	5.81818	25.25	18.3636	1	0.60922
223	grey	CH	CTX	CTXpl	Isocortex	ORB	ORBvl	ORBvl5	-	Orbital area/ ventrolateral part/ layer 5	ORBvl5	2	0	0	1	0	5	0	0	1	1	2	0	0	0	5	12	13	3	33	21	32	30	1.33333	0.5	0.5	8.25	29	-0.833333	-0.833333	6.91667	0.375	0.375	6.1875	16.5	21.75	58	1	0.185744
224	grey	CH	CTX	CTXpl	Isocortex	ORB	ORBvl	ORBvl6a	-	Orbital area/ ventrolateral part/ layer 6a	ORBvl6a	1	0	0	1	0	1	0	0	0	0	0	1	0	0	0	1	2	2	2	2	2	4	0.5	0	0.25	1.25	2.5	-0.5	-0.25	0.75	0	0.5	2.5	NA	5	NA	1	1
225	grey	CH	CTX	CTXpl	Isocortex	ORB	ORBvl	ORBvl6b	-	Orbital area/ ventrolateral part/ layer 6b	ORBvl6b	0	0	0	0	0	0	0	0	0	0	0	0	0	0	0	0	0	0	0	0	0	0	0	0	0	0	0	0	0	0	NA	NA	NA	NA	NA	NA	NA	NA
226	grey	CH	CTX	CTXpl	Isocortex	AI	-	-	-	Agranular insular area	AI	8	0	16	27	14	20	8	9	17	24	27	43	15	30	57	102	60	86	94	128	119	79	14.1667	14.5	28.75	76.25	105	0.333333	14.5833	62.0833	1.02353	2.02941	5.38235	5.25862	7.41176	7.24138	1	0.18961
227	grey	CH	CTX	CTXpl	Isocortex	AI	AId	-	-	Agranular insular area/ dorsal part	AId	5	0	9	9	7	5	3	6	10	4	12	22	7	18	14	40	30	20	8	24	44	10	5.83333	5.75	14.75	26	21.5	-0.0833333	8.91667	20.1667	0.985714	2.52857	4.45714	4.52174	3.68571	3.73913	1	0.136915
228	grey	CH	CTX	CTXpl	Isocortex	AI	AId	AId1	-	Agranular insular area/ dorsal part/ layer 1	AId1	2	0	4	1	0	0	1	3	2	4	3	9	1	1	2	11	7	2	0	0	2	4	1.16667	2.5	3.5	5.5	1.5	1.33333	2.33333	4.33333	2.14286	3	4.71429	2.2	1.28571	0.6	1	0.525464
229	grey	CH	CTX	CTXpl	Isocortex	AI	AId	AId2/3	-	Agranular insular area/ dorsal part/ layer 2/3	AId2/3	1	0	2	1	0	0	2	0	2	0	0	3	2	3	7	5	10	7	3	2	5	0	0.666667	1	2	7.25	2.5	0.333333	1.33333	6.58333	1.5	3	10.875	7.25	3.75	2.5	1	0.000838792
230	grey	CH	CTX	CTXpl	Isocortex	AI	AId	AId5	-	Agranular insular area/ dorsal part/ layer 5	AId5	1	0	1	3	6	4	0	3	4	0	7	7	3	10	3	16	8	3	3	12	20	2	2.5	1.75	6.75	7.5	9.25	-0.75	4.25	5	0.7	2.7	3	4.28571	3.7	5.28571	1	1
231	grey	CH	CTX	CTXpl	Isocortex	AI	AId	AId6a	-	Agranular insular area/ dorsal part/ layer 6a	AId6a	1	0	2	4	1	1	0	0	2	0	1	2	1	4	2	8	4	8	2	10	16	4	1.5	0.5	2	5.5	8	-1	0.5	4	0.333333	1.33333	3.66667	11	5.33333	16	1	0.711842
232	grey	CH	CTX	CTXpl	Isocortex	AI	AId	AId6b	-	Agranular insular area/ dorsal part/ layer 6b	AId6b	0	0	0	0	0	0	0	0	0	0	1	1	0	0	0	0	1	0	0	0	1	0	0	0	0.5	0.25	0.25	0	0.5	0.25	NA	NA	NA	NA	NA	NA	1	1
233	grey	CH	CTX	CTXpl	Isocortex	AI	AIp	-	-	Agranular insular area/ posterior part	AIp	3	0	5	9	4	5	4	1	0	9	4	14	5	6	27	33	9	36	10	20	13	21	4.33333	3.5	7.25	26.25	16	-0.833333	2.91667	21.9167	0.807692	1.67308	6.05769	7.5	3.69231	4.57143	1	0.00744162
234	grey	CH	CTX	CTXpl	Isocortex	AI	AIp	AIp1	-	Agranular insular area/ posterior part/ layer 1	AIp1	0	0	1	4	0	0	1	0	0	3	1	3	0	0	8	17	4	20	0	0	2	5	0.833333	1	1	12.25	1.75	0.166667	0.166667	11.4167	1.2	1.2	14.7	12.25	2.1	1.75	1	0.117863
235	grey	CH	CTX	CTXpl	Isocortex	AI	AIp	AIp2/3	-	Agranular insular area/ posterior part/ layer 2/3	AIp2/3	0	0	3	3	1	2	2	0	0	2	2	3	1	1	3	2	0	11	4	0	1	0	1.5	1	1.75	4	1.25	-0.5	0.25	2.5	0.666667	1.16667	2.66667	4	0.833333	1.25	1	1
236	grey	CH	CTX	CTXpl	Isocortex	AI	AIp	AIp5	-	Agranular insular area/ posterior part/ layer 5	AIp5	2	0	1	1	3	2	1	0	0	4	0	6	3	4	5	10	1	3	3	9	6	4	1.5	1.25	3.25	4.75	5.5	-0.25	1.75	3.25	0.833333	2.16667	3.16667	3.8	3.66667	4.4	1	0.809366
237	grey	CH	CTX	CTXpl	Isocortex	AI	AIp	AIp6a	-	Agranular insular area/ posterior part/ layer 6a	AIp6a	1	0	0	0	0	1	0	1	0	0	1	2	1	1	11	3	3	0	3	11	4	12	0.333333	0.25	1.25	4.25	7.5	-0.0833333	0.916667	3.91667	0.75	3.75	12.75	17	22.5	30	1	0.753122
238	grey	CH	CTX	CTXpl	Isocortex	AI	AIp	AIp6b	-	Agranular insular area/ posterior part/ layer 6b	AIp6b	0	0	0	1	0	0	0	0	0	0	0	0	0	0	0	1	1	2	0	0	0	0	0.166667	0	0	1	0	-0.166667	-0.166667	0.833333	0	0	6	NA	0	NA	1	0.201523
239	grey	CH	CTX	CTXpl	Isocortex	AI	AIv	-	-	Agranular insular area/ ventral part	AIv	0	0	2	9	3	10	1	2	7	11	11	7	3	6	16	29	21	30	76	84	62	48	4	5.25	6.75	24	67.5	1.25	2.75	20	1.3125	1.6875	6	4.57143	16.875	12.8571	1	0.296771
240	grey	CH	CTX	CTXpl	Isocortex	AI	AIv	AIv1	-	Agranular insular area/ ventral part/ layer 1	AIv1	0	0	2	2	0	0	1	1	5	6	5	0	1	1	2	5	3	5	3	0	4	3	0.666667	3.25	1.75	3.75	2.5	2.58333	1.08333	3.08333	4.875	2.625	5.625	1.15385	3.75	0.769231	0.706372	0.422248
241	grey	CH	CTX	CTXpl	Isocortex	AI	AIv	AIv2/3	-	Agranular insular area/ ventral part/ layer 2/3	AIv2/3	0	0	0	2	2	5	0	0	1	1	2	2	1	1	5	10	11	10	25	27	21	20	1.5	0.5	1.5	9	23.25	-1	0	7.5	0.333333	1	6	18	15.5	46.5	1	0.00621007
242	grey	CH	CTX	CTXpl	Isocortex	AI	AIv	AIv5	-	Agranular insular area/ ventral part/ layer 5	AIv5	0	0	0	5	1	4	0	1	1	4	3	4	1	3	8	11	7	11	44	46	32	23	1.66667	1.5	2.75	9.25	36.25	-0.166667	1.08333	7.58333	0.9	1.65	5.55	6.16667	21.75	24.1667	1	0.364203
243	grey	CH	CTX	CTXpl	Isocortex	AI	AIv	AIv6a	-	Agranular insular area/ ventral part/ layer 6a	AIv6a	0	0	0	0	0	1	0	0	0	0	1	1	0	1	1	3	0	4	4	11	5	2	0.166667	0	0.75	2	5.5	-0.166667	0.583333	1.83333	0	4.5	12	NA	33	NA	1	0.97153
244	grey	CH	CTX	CTXpl	Isocortex	AI	AIv	AIv6b	-	Agranular insular area/ ventral part/ layer 6b	AIv6b	0	0	0	0	0	0	0	0	0	0	0	0	0	0	0	0	0	0	0	0	0	0	0	0	0	0	0	0	0	0	NA	NA	NA	NA	NA	NA	NA	NA
245	grey	CH	CTX	CTXpl	Isocortex	RSP	-	-	-	Retrosplenial area	RSP	7	0	5	25	0	16	10	9	12	19	40	23	9	10	77	91	75	181	549	654	644	400	8.83333	12.5	20.5	106	561.75	3.66667	11.6667	97.1667	1.41509	2.32075	12	8.48	63.5943	44.94	1	0.21278
246	grey	CH	CTX	CTXpl	Isocortex	RSP	RSPagl	-	-	Retrosplenial area/ lateral agranular part	RSPagl	3	0	2	11	0	14	1	2	5	9	10	8	2	0	24	43	26	76	299	278	293	203	5	4.25	5	42.25	268.25	-0.75	0	37.25	0.85	1	8.45	9.94118	53.65	63.1176	1	0.393664
247	grey	CH	CTX	CTXpl	Isocortex	RSP	RSPagl	RSPagl1	-	Retrosplenial area/ lateral agranular part/ layer 1	RSPagl1	0	0	0	2	0	2	1	1	3	4	3	0	0	0	5	11	10	10	5	10	10	20	0.666667	2.25	0.75	9	11.25	1.58333	0.0833333	8.33333	3.375	1.125	13.5	4	16.875	5	1	0.0459001
248	grey	CH	CTX	CTXpl	Isocortex	RSP	RSPagl	RSPagl2/3	-	Retrosplenial area/ lateral agranular part/ layer 2/3	RSPagl2/3	2	0	2	5	0	4	0	0	1	1	4	7	0	0	3	14	7	24	58	62	79	39	2.16667	0.5	2.75	12	59.5	-1.66667	0.583333	9.83333	0.230769	1.26923	5.53846	24	27.4615	119	1	1
249	grey	CH	CTX	CTXpl	Isocortex	RSP	RSPagl	RSPagl5	-	Retrosplenial area/ lateral agranular part/ layer 5	RSPagl5	1	0	0	1	0	8	0	0	0	4	3	1	1	0	11	13	7	38	150	141	129	102	1.66667	1	1.25	17.25	130.5	-0.666667	-0.416667	15.5833	0.6	0.75	10.35	17.25	78.3	130.5	1	0.664072
250	grey	CH	CTX	CTXpl	Isocortex	RSP	RSPagl	RSPagl6a	-	Retrosplenial area/ lateral agranular part/ layer 6a	RSPagl6a	0	0	0	3	0	0	0	1	1	0	0	0	1	0	5	5	2	4	82	63	75	41	0.5	0.5	0.25	4	65.25	0	-0.25	3.5	1	0.5	8	8	130.5	130.5	1	0.410831
251	grey	CH	CTX	CTXpl	Isocortex	RSP	RSPagl	RSPagl6b	-	Retrosplenial area/ lateral agranular part/ layer 6b	RSPagl6b	0	0	0	0	0	0	0	0	0	0	0	0	0	0	0	0	0	0	4	2	0	1	0	0	0	0	1.75	0	0	0	NA	NA	NA	NA	NA	NA	1	1
252	grey	CH	CTX	CTXpl	Isocortex	RSP	RSPd	-	-	Retrosplenial area/ dorsal part	RSPd	4	0	0	5	0	2	8	5	1	5	16	9	2	3	42	39	29	79	170	278	270	166	1.83333	4.75	7.5	47.25	221	2.91667	5.66667	45.4167	2.59091	4.09091	25.7727	9.94737	120.545	46.5263	1	0.155657
253	grey	CH	CTX	CTXpl	Isocortex	RSP	RSPd	RSPd1	-	Retrosplenial area/ dorsal part/ layer 1	RSPd1	0	0	0	0	0	0	3	1	0	1	3	1	0	0	12	8	10	7	3	11	13	27	0	1.25	1	9.25	13.5	1.25	1	9.25	NA	NA	NA	7.4	NA	10.8	1	0.0640684
254	grey	CH	CTX	CTXpl	Isocortex	RSP	RSPd	RSPd2/3	-	Retrosplenial area/ dorsal part/ layer 2/3	RSPd2/3	3	0	0	2	0	2	0	1	0	3	7	4	0	1	9	8	7	6	9	31	50	16	1.16667	1	3	7.5	26.5	-0.166667	1.83333	6.33333	0.857143	2.57143	6.42857	7.5	22.7143	26.5	1	0.433381
255	grey	CH	CTX	CTXpl	Isocortex	RSP	RSPd	RSPd4	-	Retrosplenial area/ dorsal part/ layer 4	RSPd4	0	0	0	0	0	0	0	0	0	0	0	0	0	0	0	0	0	0	0	0	0	0	0	0	0	0	0	0	0	0	NA	NA	NA	NA	NA	NA	NA	NA
256	grey	CH	CTX	CTXpl	Isocortex	RSP	RSPd	RSPd5	-	Retrosplenial area/ dorsal part/ layer 5	RSPd5	1	0	0	2	0	0	3	3	1	1	5	3	1	1	13	16	7	58	52	113	113	54	0.5	2	2.5	23.5	83	1.5	2	23	4	5	47	11.75	166	41.5	1	0.0897959
257	grey	CH	CTX	CTXpl	Isocortex	RSP	RSPd	RSPd6a	-	Retrosplenial area/ dorsal part/ layer 6a	RSPd6a	0	0	0	1	0	0	2	0	0	0	1	1	1	1	7	7	5	8	104	122	93	69	0.166667	0.5	1	6.75	97	0.333333	0.833333	6.58333	3	6	40.5	13.5	582	194	1	0.18961
258	grey	CH	CTX	CTXpl	Isocortex	RSP	RSPd	RSPd6b	-	Retrosplenial area/ dorsal part/ layer 6b	RSPd6b	0	0	0	0	0	0	0	0	0	0	0	0	0	0	1	0	0	0	2	1	1	0	0	0	0	0.25	1	0	0	0.25	NA	NA	NA	NA	NA	NA	1	1
259	grey	CH	CTX	CTXpl	Isocortex	RSP	RSPv	-	-	Retrosplenial area/ ventral part	RSPv	0	0	3	9	0	0	1	2	6	5	14	6	5	7	11	9	20	26	80	98	81	31	2	3.5	8	16.5	72.5	1.5	6	14.5	1.75	4	8.25	4.71429	36.25	20.7143	1	1
260	grey	CH	CTX	CTXpl	Isocortex	RSP	RSPv	RSPv1	-	Retrosplenial area/ ventral part/ layer 1	RSPv1	0	0	0	4	0	0	0	1	1	1	3	2	0	1	6	3	8	1	7	7	3	4	0.666667	0.75	1.5	4.5	5.25	0.0833333	0.833333	3.83333	1.125	2.25	6.75	6	7.875	7	1	0.20818
261	grey	CH	CTX	CTXpl	Isocortex	RSP	RSPv	RSPv2/3	-	Retrosplenial area/ ventral part/ layer 2/3	RSPv2/3	0	0	1	1	0	0	0	1	1	0	4	1	1	1	0	1	2	4	15	12	24	3	0.333333	0.5	1.75	1.75	13.5	0.166667	1.41667	1.41667	1.5	5.25	5.25	3.5	40.5	27	1	1
262	grey	CH	CTX	CTXpl	Isocortex	RSP	RSPv	RSPv5	-	Retrosplenial area/ ventral part/ layer 5	RSPv5	0	0	1	3	0	0	1	0	4	4	6	2	3	4	4	5	5	14	36	41	35	14	0.666667	2.25	3.75	7	31.5	1.58333	3.08333	6.33333	3.375	5.625	10.5	3.11111	47.25	14	1	1
263	grey	CH	CTX	CTXpl	Isocortex	RSP	RSPv	RSPv6a	-	Retrosplenial area/ ventral part/ layer 6a	RSPv6a	0	0	1	1	0	0	0	0	0	0	1	1	1	1	1	0	5	7	22	38	17	10	0.333333	0	1	3.25	21.75	-0.333333	0.666667	2.91667	0	3	9.75	NA	65.25	NA	1	1
264	grey	CH	CTX	CTXpl	Isocortex	RSP	RSPv	RSPv6b	-	Retrosplenial area/ ventral part/ layer 6b	RSPv6b	0	0	0	0	0	0	0	0	0	0	0	0	0	0	0	0	0	0	0	0	2	0	0	0	0	0	0.5	0	0	0	NA	NA	NA	NA	NA	NA	1	1
265	grey	CH	CTX	CTXpl	Isocortex	PTLp	-	-	-	Posterior parietal association areas	PTLp	2	1	3	8	4	11	6	4	3	1	27	3	2	2	20	37	31	39	695	467	580	331	4.83333	3.5	8.5	31.75	518.25	-1.33333	3.66667	26.9167	0.724138	1.75862	6.56897	9.07143	107.224	148.071	1	0.683779
266	grey	CH	CTX	CTXpl	Isocortex	PTLp	VISa	-	-	Anterior area	VISa	0	1	2	3	1	7	3	3	1	0	11	3	0	2	13	21	5	16	294	194	329	148	2.33333	1.75	4	13.75	241.25	-0.583333	1.66667	11.4167	0.75	1.71429	5.89286	7.85714	103.393	137.857	1	0.60922
267	grey	CH	CTX	CTXpl	Isocortex	PTLp	VISa	VISa1	-	Anterior area/ layer 1	VISa1	0	0	1	3	0	0	1	3	0	0	4	0	0	1	1	8	1	0	11	17	23	11	0.666667	1	1.25	2.5	15.5	0.333333	0.583333	1.83333	1.5	1.875	3.75	2.5	23.25	15.5	1	1
268	grey	CH	CTX	CTXpl	Isocortex	PTLp	VISa	VISa2/3	-	Anterior area/ layer 2/3	VISa2/3	0	1	0	0	0	0	2	0	0	0	0	1	0	0	2	2	1	3	88	63	103	49	0.166667	0.5	0.25	2	75.75	0.333333	0.0833333	1.83333	3	1.5	12	4	454.5	151.5	1	0.501027
269	grey	CH	CTX	CTXpl	Isocortex	PTLp	VISa	VISa4	-	Anterior area/ layer 4	VISa4	0	0	0	0	0	0	0	0	0	0	0	0	0	0	0	0	0	2	44	21	53	17	0	0	0	0.5	33.75	0	0	0.5	NA	NA	NA	NA	NA	NA	1	1
270	grey	CH	CTX	CTXpl	Isocortex	PTLp	VISa	VISa5	-	Anterior area/ layer 5	VISa5	0	0	1	0	0	3	0	0	1	0	7	2	0	1	8	9	2	10	100	59	114	47	0.666667	0.25	2.5	7.25	80	-0.416667	1.83333	6.58333	0.375	3.75	10.875	29	120	320	1	0.517204
271	grey	CH	CTX	CTXpl	Isocortex	PTLp	VISa	VISa6a	-	Anterior area/ layer 6a	VISa6a	0	0	0	0	1	3	0	0	0	0	0	0	0	0	2	0	1	1	48	34	36	23	0.666667	0	0	1	35.25	-0.666667	-0.666667	0.333333	0	0	1.5	NA	52.875	NA	1	1
272	grey	CH	CTX	CTXpl	Isocortex	PTLp	VISa	VISa6b	-	Anterior area/ layer 6b	VISa6b	0	0	0	0	0	1	0	0	0	0	0	0	0	0	0	2	0	0	3	0	0	1	0.166667	0	0	0.5	1	-0.166667	-0.166667	0.333333	0	0	3	NA	6	NA	1	1
273	grey	CH	CTX	CTXpl	Isocortex	PTLp	VISrl	-	-	Rostrolateral visual area	VISrl	2	0	1	5	3	4	3	1	2	1	16	0	2	0	7	16	26	23	401	273	251	183	2.5	1.75	4.5	18	277	-0.75	2	15.5	0.7	1.8	7.2	10.2857	110.8	158.286	1	0.903666
274	grey	CH	CTX	CTXpl	Isocortex	PTLp	VISrl	VISrl1	-	Rostrolateral area/ layer 1	VISrl1	0	0	1	1	0	0	0	1	1	1	3	0	0	0	2	5	2	0	35	31	26	27	0.333333	0.75	0.75	2.25	29.75	0.416667	0.416667	1.91667	2.25	2.25	6.75	3	89.25	39.6667	1	1
275	grey	CH	CTX	CTXpl	Isocortex	PTLp	VISrl	VISrl2/3	-	Rostrolateral area/ layer 2/3	VISrl2/3	0	0	0	4	0	0	0	0	1	0	0	0	2	0	2	4	4	3	124	67	83	60	0.666667	0.25	0.5	3.25	83.5	-0.416667	-0.166667	2.58333	0.375	0.75	4.875	13	125.25	334	1	0.716955
276	grey	CH	CTX	CTXpl	Isocortex	PTLp	VISrl	VISrl4	-	Rostrolateral area/ layer 4	VISrl4	0	0	0	0	0	0	0	0	0	0	1	0	0	0	1	2	3	4	78	47	53	28	0	0	0.25	2.5	51.5	0	0.25	2.5	NA	NA	NA	NA	#DIV/0!	NA	1	0.27067
277	grey	CH	CTX	CTXpl	Isocortex	PTLp	VISrl	VISrl5	-	Rostrolateral area/ layer 5	VISrl5	1	0	0	0	3	2	3	0	0	0	12	0	0	0	2	5	14	14	130	94	74	48	1	0.75	3	8.75	86.5	-0.25	2	7.75	0.75	3	8.75	11.6667	86.5	115.333	1	1
278	grey	CH	CTX	CTXpl	Isocortex	PTLp	VISrl	VISrl6a	-	Rostrolateral area/ layer 6a	VISrl6a	1	0	0	0	0	2	0	0	0	0	0	0	0	0	0	0	3	2	34	34	15	19	0.5	0	0	1.25	25.5	-0.5	-0.5	0.75	0	0	2.5	NA	51	NA	1	1
279	grey	CH	CTX	CTXpl	Isocortex	PTLp	VISrl	VISrl6b	-	Rostrolateral area/ layer 6b	VISrl6b	0	0	0	0	0	0	0	0	0	0	0	0	0	0	0	0	0	0	0	0	0	1	0	0	0	0	0.25	0	0	0	NA	NA	NA	NA	NA	NA	1	1
280	grey	CH	CTX	CTXpl	Isocortex	TEa	-	-	-	Temporal association areas	TEa	1	0	10	14	12	171	3	6	5	14	8	23	6	9	109	89	62	120	229	171	251	207	34.6667	7	11.5	95	214.5	-27.6667	-23.1667	60.3333	0.201923	0.331731	2.74038	13.5714	6.1875	30.6429	1	0.623025
281	grey	CH	CTX	CTXpl	Isocortex	TEa	TEa1	-	-	Temporal association areas/ layer 1	TEa1	0	0	7	6	0	6	0	1	2	5	0	2	1	0	22	10	15	19	12	8	5	49	3.16667	2	0.75	16.5	18.5	-1.16667	-2.41667	13.3333	0.631579	0.236842	5.21053	8.25	5.84211	9.25	1	0.654326
282	grey	CH	CTX	CTXpl	Isocortex	TEa	TEa2/3	-	-	Temporal association areas/ layer 2/3	TEa2/3	0	0	0	2	1	57	3	2	0	3	2	8	1	4	20	23	13	40	48	34	60	38	10	2	3.75	24	45	-8	-6.25	14	0.2	0.375	2.4	12	4.5	22.5	1	1
283	grey	CH	CTX	CTXpl	Isocortex	TEa	TEa4	-	-	Temporal association areas/ layer 4	TEa4	0	0	2	3	4	42	0	1	0	5	0	8	1	1	18	20	9	20	69	34	57	38	8.5	1.5	2.5	16.75	49.5	-7	-6	8.25	0.176471	0.294118	1.97059	11.1667	5.82353	33	1	1
284	grey	CH	CTX	CTXpl	Isocortex	TEa	TEa5	-	-	Temporal association areas/ layer 5	TEa5	1	0	1	2	6	54	0	2	3	1	5	3	3	4	40	34	19	36	86	75	113	71	10.6667	1.5	3.75	32.25	86.25	-9.16667	-6.91667	21.5833	0.140625	0.351562	3.02344	21.5	8.08594	57.5	1	0.624676
285	grey	CH	CTX	CTXpl	Isocortex	TEa	TEa6a	-	-	Temporal association areas/ layer 6a	TEa6a	0	0	0	0	1	11	0	0	0	0	1	2	0	0	7	2	5	5	13	20	14	11	2	0	0.75	4.75	14.5	-2	-1.25	2.75	0	0.375	2.375	NA	7.25	NA	1	1
286	grey	CH	CTX	CTXpl	Isocortex	TEa	TEa6b	-	-	Temporal association areas/ layer 6b	TEa6b	0	0	0	1	0	1	0	0	0	0	0	0	0	0	2	0	1	0	1	0	2	0	0.333333	0	0	0.75	0.75	-0.333333	-0.333333	0.416667	0	0	2.25	NA	2.25	NA	1	1
287	grey	CH	CTX	CTXpl	Isocortex	PERI		-	-	Perirhinal area	PERI	0	0	1	0	1	4	0	0	1	0	2	3	2	0	11	14	6	9	4	5	1	7	1	0.25	1.75	10	4.25	-0.75	0.75	9	0.25	1.75	10	40	4.25	17	1	0.000689868
288	grey	CH	CTX	CTXpl	Isocortex	PERI	PERI1	-	-	Perirhinal area/ layer 1	PERI1	0	0	1	0	0	0	0	0	0	0	1	1	2	0	9	1	3	2	0	0	0	6	0.166667	0	1	3.75	1.5	-0.166667	0.833333	3.58333	0	6	22.5	NA	9	NA	1	0.345541
289	grey	CH	CTX	CTXpl	Isocortex	PERI	PERI2/3	-	-	Perirhinal area/ layer 2/3	PERI2/3	0	0	0	0	1	2	0	0	1	0	0	1	0	0	2	6	2	5	2	4	0	1	0.5	0.25	0.25	3.75	1.75	-0.25	-0.25	3.25	0.5	0.5	7.5	15	3.5	7	1	0.202979
290	grey	CH	CTX	CTXpl	Isocortex	PERI	PERI5	-	-	Perirhinal area/ layer 5	PERI5	0	0	0	0	0	2	0	0	0	0	1	1	0	0	0	6	1	2	2	1	1	0	0.333333	0	0.5	2.25	1	-0.333333	0.166667	1.91667	0	1.5	6.75	NA	3	NA	1	0.581864
291	grey	CH	CTX	CTXpl	Isocortex	PERI	PERI6a	-	-	Perirhinal area/ layer 6a	PERI6a	0	0	0	0	0	0	0	0	0	0	0	0	0	0	0	1	0	0	0	0	0	0	0	0	0	0.25	0	0	0	0.25	NA	NA	NA	NA	NA	NA	1	1
292	grey	CH	CTX	CTXpl	Isocortex	PERI	PERI6b	-	-	Perirhinal area/ layer 6b	PERI6b	0	0	0	0	0	0	0	0	0	0	0	0	0	0	0	0	0	0	0	0	0	0	0	0	0	0	0	0	0	0	NA	NA	NA	NA	NA	NA	NA	NA
293	grey	CH	CTX	CTXpl	Isocortex	ECT		-	-	Ectorhinal area	ECT	2	1	3	5	2	29	1	6	0	7	0	13	7	5	35	59	34	56	48	56	59	69	7	3.5	6.25	46	58	-3.5	-0.75	39	0.5	0.892857	6.57143	13.1429	8.28571	16.5714	1	0.00119555
294	grey	CH	CTX	CTXpl	Isocortex	ECT	ECT1	-	-	Ectorhinal area/Layer 1	ECT1	0	1	3	1	0	2	0	2	0	1	0	3	1	0	2	7	0	6	0	0	1	19	1.16667	0.75	1	3.75	5	-0.416667	-0.166667	2.58333	0.642857	0.857143	3.21429	5	4.28571	6.66667	1	1
295	grey	CH	CTX	CTXpl	Isocortex	ECT	ECT2/3	-	-	Ectorhinal area/Layer 2/3	ECT2/3	0	0	0	3	2	17	0	2	0	0	0	6	2	1	19	19	17	25	18	15	23	27	3.66667	0.5	2.25	20	20.75	-3.16667	-1.41667	16.3333	0.136364	0.613636	5.45455	40	5.65909	41.5	1	0.00652507
296	grey	CH	CTX	CTXpl	Isocortex	ECT	ECT5	-	-	Ectorhinal area/Layer 5	ECT5	2	0	0	1	0	9	1	0	0	3	0	2	3	3	12	29	10	19	26	36	32	19	2	1	2	17.5	28.25	-1	0	15.5	0.5	1	8.75	17.5	14.125	28.25	1	0.299365
297	grey	CH	CTX	CTXpl	Isocortex	ECT	ECT6a	-	-	Ectorhinal area/Layer 6a	ECT6a	0	0	0	0	0	1	0	2	0	3	0	2	1	1	1	2	7	4	4	5	3	4	0.166667	1.25	1	3.5	4	1.08333	0.833333	3.33333	7.5	6	21	2.8	24	3.2	1	0.194138
298	grey	CH	CTX	CTXpl	Isocortex	ECT	ECT6b	-	-	Ectorhinal area/Layer 6b	ECT6b	0	0	0	0	0	0	0	0	0	0	0	0	0	0	1	2	0	2	0	0	0	0	0	0	0	1.25	0	0	0	1.25	NA	NA	NA	NA	NA	NA	1	0.0464645
299	grey	CH	CTX	CTXpl	OLF	-	-	-	-	Olfactory areas	OLF	517	293	558	398	30	93	208	283	286	984	487	348	155	151	1011	1519	1054	1287	570	639	770	567	314.833	440.25	285.25	1217.75	636.5	125.417	-29.5833	902.917	1.39836	0.906035	3.86792	2.76604	2.0217	1.44577	1	0.00242365
300	grey	CH	CTX	CTXpl	OLF	MOB	-	-	-	Main olfactory bulb	MOB	242	268	346	246	22	23	137	165	201	211	293	205	91	63	465	360	583	778	40	252	149	201	191.167	178.5	163	546.5	160.5	-12.6667	-28.1667	355.333	0.93374	0.852659	2.85876	3.06162	0.839582	0.89916	1	0.0287664
301	grey	CH	CTX	CTXpl	OLF	AOB	-	-	-	Accessory olfactory bulb	AOB	19	1	2	7	0	1	2	1	0	4	8	12	11	9	58	30	22	25	4	6	23	10	5	1.75	10	33.75	10.75	-3.25	5	28.75	0.35	2	6.75	19.2857	2.15	6.14286	1	0.012503
302	grey	CH	CTX	CTXpl	OLF	AOB	AOBgl	-	-	Accessory olfactory bulb/ glomerular layer	AOBgl	13	0	1	0	0	0	1	0	0	1	3	3	3	4	17	14	11	15	1	3	6	0	2.33333	0.5	3.25	14.25	2.5	-1.83333	0.916667	11.9167	0.214286	1.39286	6.10714	28.5	1.07143	5	1	0.00436646
303	grey	CH	CTX	CTXpl	OLF	AOB	AOBgr	-	-	Accessory olfactory bulb/ granular layer	AOBgr	5	1	1	6	0	1	1	1	0	1	4	6	1	0	14	10	7	6	2	0	7	5	2.33333	0.75	2.75	9.25	3.5	-1.58333	0.416667	6.91667	0.321429	1.17857	3.96429	12.3333	1.5	4.66667	1	0.0611232
304	grey	CH	CTX	CTXpl	OLF	AOB	AOBmi	-	-	Accessory olfactory bulb/ mitral layer	AOBmi	1	0	0	1	0	0	0	0	0	2	1	3	7	5	27	6	4	4	1	3	10	5	0.333333	0.5	4	10.25	4.75	0.166667	3.66667	9.91667	1.5	12	30.75	20.5	14.25	9.5	1	0.252192
305	grey	CH	CTX	CTXpl	OLF	AON	-	-	-	Anterior olfactory nucleus	AON	59	12	35	27	2	17	14	8	9	155	25	11	11	7	141	142	93	92	158	52	133	63	25.3333	46.5	13.5	117	101.5	21.1667	-11.8333	91.6667	1.83553	0.532895	4.61842	2.51613	4.00658	2.1828	1	0.126987
306	grey	CH	CTX	CTXpl	OLF	TT	-	-	-	Taenia tecta	TT	7	1	9	13	1	2	2	5	0	91	13	2	2	2	26	185	13	10	32	16	35	12	5.5	24.5	4.75	58.5	23.75	19	-0.75	53	4.45455	0.863636	10.6364	2.38776	4.31818	0.969388	1	0.846793
307	grey	CH	CTX	CTXpl	OLF	TT	TTd	-	-	Taenia tecta/ dorsal part	TTd	0	0	5	0	0	0	0	2	0	19	0	0	1	0	1	40	5	6	12	5	10	8	0.833333	5.25	0.25	13	8.75	4.41667	-0.583333	12.1667	6.3	0.3	15.6	2.47619	10.5	1.66667	1	0.731287
308	grey	CH	CTX	CTXpl	OLF	TT	TTv	-	-	Taenia tecta/ ventral part	TTv	7	1	4	13	1	2	2	3	0	72	13	2	1	2	25	145	8	4	20	11	25	4	4.66667	19.25	4.5	45.5	15	14.5833	-0.166667	40.8333	4.125	0.964286	9.75	2.36364	3.21429	0.779221	1	0.902456
309	grey	CH	CTX	CTXpl	OLF	DP	-	-	-	Dorsal peduncular area	DP	2	0	0	0	0	1	0	0	0	5	0	0	0	0	2	17	7	5	4	5	2	3	0.5	1.25	0	7.75	3.5	0.75	-0.5	7.25	2.5	0	15.5	6.2	7	2.8	1	0.0878454
310	grey	CH	CTX	CTXpl	OLF	PIR	-	-	-	Piriform area	PIR	29	3	17	51	5	38	26	14	30	41	79	60	28	19	159	158	149	217	196	187	275	155	23.8333	27.75	46.5	170.75	203.25	3.91667	22.6667	146.917	1.16434	1.95105	7.16434	6.15315	8.52797	7.32432	1	0.000230234
311	grey	CH	CTX	CTXpl	OLF	NLOT	-	-	-	Nucleus of the lateral olfactory tract	NLOT	1	0	0	1	0	1	0	1	3	2	0	2	0	4	1	5	2	5	0	0	6	0	0.5	1.5	1.5	3.25	1.5	1	1	2.75	3	3	6.5	2.16667	3	1	1	0.604445
312	grey	CH	CTX	CTXpl	OLF	NLOT	NLOT1	-	-	Nucleus of the lateral olfactory tract/ molecular layer	NLOT1	0	0	0	1	0	0	0	0	0	0	0	2	0	2	0	1	0	3	0	0	1	0	0.166667	0	1	1	0.25	-0.166667	0.833333	0.833333	0	6	6	NA	1.5	NA	1	1
313	grey	CH	CTX	CTXpl	OLF	NLOT	NLOT2	-	-	Nucleus of the lateral olfactory tract/ pyramidal layer	NLOT2	1	0	0	0	0	1	0	0	3	2	0	0	0	1	1	2	2	1	0	0	5	0	0.333333	1.25	0.25	1.5	1.25	0.916667	-0.0833333	1.16667	3.75	0.75	4.5	1.2	3.75	1	1	1
314	grey	CH	CTX	CTXpl	OLF	NLOT	NLOT3	-	-	Nucleus of the lateral olfactory tract/ layer 3	NLOT3	0	0	0	0	0	0	0	1	0	0	0	0	0	1	0	2	0	1	0	0	0	0	0	0.25	0.25	0.75	0	0.25	0.25	0.75	NA	NA	NA	3	NA	0	1	0.650829
315	grey	CH	CTX	CTXpl	OLF	COA	-	-	-	Cortical amygdalar area	COA	0	0	11	18	0	4	10	5	6	9	19	20	5	16	58	58	63	52	13	12	16	25	5.5	7.5	15	57.75	16.5	2	9.5	52.25	1.36364	2.72727	10.5	7.7	3	2.2	1	2.04181e-07
316	grey	CH	CTX	CTXpl	OLF	COA	COAa	-	-	Cortical amygdalar area/ anterior part	COAa	0	0	4	0	0	0	3	1	1	3	4	4	0	3	8	7	8	8	4	3	4	2	0.666667	2	2.75	7.75	3.25	1.33333	2.08333	7.08333	3	4.125	11.625	3.875	4.875	1.625	1	0.00012892
317	grey	CH	CTX	CTXpl	OLF	COA	COAp	-	-	Cortical amygdalar area/ posterior part	COAp	0	0	7	18	0	4	7	4	5	6	15	16	5	13	50	51	55	44	9	9	12	23	4.83333	5.5	12.25	50	13.25	0.666667	7.41667	45.1667	1.13793	2.53448	10.3448	9.09091	2.74138	2.40909	1	4.93911e-07
318	grey	CH	CTX	CTXpl	OLF	COA	COAp	COApl	-	Cortical amygdalar area/ posterior part/ lateral zone	COApl	0	0	5	12	0	2	1	3	1	4	9	13	2	10	26	32	25	24	8	8	7	14	3.16667	2.25	8.5	26.75	9.25	-0.916667	5.33333	23.5833	0.710526	2.68421	8.44737	11.8889	2.92105	4.11111	1	1.83117e-05
319	grey	CH	CTX	CTXpl	OLF	COA	COAp	COApm	-	Cortical amygdalar area/ posterior part/ medial zone	COApm	0	0	2	6	0	2	6	1	4	2	6	3	3	3	24	19	30	20	1	1	5	9	1.66667	3.25	3.75	23.25	4	1.58333	2.08333	21.5833	1.95	2.25	13.95	7.15385	2.4	1.23077	1	3.73564e-06
320	grey	CH	CTX	CTXpl	OLF	PAA	-	-	-	Piriform-amygdalar area	PAA	4	0	4	7	0	1	1	7	3	40	2	13	1	4	17	10	38	7	2	5	12	1	2.66667	12.75	5	18	5	10.0833	2.33333	15.3333	4.78125	1.875	6.75	1.41176	1.875	0.392157	1	0.613096
321	grey	CH	CTX	CTXpl	OLF	TR	-	-	-	Postpiriform transition area	TR	2	1	2	9	0	0	1	1	1	1	28	6	4	6	14	22	26	20	4	8	9	11	2.33333	1	11	20.5	8	-1.33333	8.66667	18.1667	0.428571	4.71429	8.78571	20.5	3.42857	8	1	0.0143815
322	grey	CH	CTX	CTXpl	HPF	-	-	-	-	Hippocampal formation	HPF	31	6	30	212	11	24	36	46	35	39	125	176	67	94	297	405	447	356	93	100	103	155	52.3333	39	115.5	376.25	112.75	-13.3333	63.1667	323.917	0.745223	2.20701	7.18949	9.64744	2.15446	2.89103	1	3.33258e-05
323	grey	CH	CTX	CTXpl	HPF	HIP	-	-	-	Hippocampal region	HIP	10	1	15	69	4	14	14	22	14	19	51	80	41	44	133	202	217	170	40	43	31	69	18.8333	17.25	54	180.5	45.75	-1.58333	35.1667	161.667	0.915929	2.86726	9.58407	10.4638	2.4292	2.65217	1	3.16585e-06
324	grey	CH	CTX	CTXpl	HPF	HIP	CA	-	-	Ammon's horn	CA	7	1	11	58	4	12	12	17	12	9	39	60	37	40	99	149	183	127	39	35	23	58	15.5	12.5	44	139.5	38.75	-3	28.5	124	0.806452	2.83871	9	11.16	2.5	3.1	1	1.84194e-05
325	grey	CH	CTX	CTXpl	HPF	HIP	CA	CA1	-	Field CA1	CA1	5	1	8	39	3	11	7	13	9	7	28	45	34	35	81	113	115	107	39	35	19	50	11.1667	9	35.5	104	35.75	-2.16667	24.3333	92.8333	0.80597	3.1791	9.31343	11.5556	3.20149	3.97222	1	8.22257e-07
326	grey	CH	CTX	CTXpl	HPF	HIP	CA	CA2	-	Field CA2	CA2	0	0	0	2	0	1	0	0	0	0	1	0	1	1	0	2	1	0	0	0	0	0	0.5	0	0.75	0.75	0	-0.5	0.25	0.25	0	1.5	1.5	NA	0	NA	1	1
327	grey	CH	CTX	CTXpl	HPF	HIP	CA	CA3	-	Field CA3	CA3	2	0	3	17	1	0	5	4	3	2	10	15	2	4	18	34	67	20	0	0	4	8	3.83333	3.5	7.75	34.75	3	-0.333333	3.91667	30.9167	0.913043	2.02174	9.06522	9.92857	0.782609	0.857143	1	0.0292116
328	grey	CH	CTX	CTXpl	HPF	HIP	DG	-	-	Dentate gyrus	DG	3	0	4	11	0	2	2	4	2	8	12	20	4	4	32	42	34	43	1	8	7	11	3.33333	4	10	37.75	6.75	0.666667	6.66667	34.4167	1.2	3	11.325	9.4375	2.025	1.6875	1	3.85072e-06
329	grey	CH	CTX	CTXpl	HPF	HIP	DG	DG-mo	-	Dentate gyrus/ molecular layer	DG-mo	3	0	3	8	0	0	1	2	1	7	9	20	4	2	24	34	25	30	0	6	3	9	2.33333	2.75	8.75	28.25	4.5	0.416667	6.41667	25.9167	1.17857	3.75	12.1071	10.2727	1.92857	1.63636	1	6.54441e-05
330	grey	CH	CTX	CTXpl	HPF	HIP	DG	DG-po	-	Dentate gyrus/ polymorph layer	DG-po	0	0	0	1	0	1	0	0	0	1	0	0	0	1	1	4	5	5	0	0	2	1	0.333333	0.25	0.25	3.75	0.75	-0.0833333	-0.0833333	3.41667	0.75	0.75	11.25	15	2.25	3	1	0.00711802
331	grey	CH	CTX	CTXpl	HPF	HIP	DG	DG-sg	-	Dentate gyrus/ granule cell layer	DG-sg	0	0	1	2	0	1	1	2	1	0	3	0	0	1	7	4	4	8	1	2	2	1	0.666667	1	1	5.75	1.5	0.333333	0.333333	5.08333	1.5	1.5	8.625	5.75	2.25	1.5	1	0.0644194
332	grey	CH	CTX	CTXpl	HPF	HIP	FC	-	-	Fasciola cinerea	FC	0	0	0	0	0	0	0	0	0	0	0	0	0	0	0	0	0	0	0	0	1	0	0	0	0	0	0.25	0	0	0	NA	NA	NA	NA	NA	NA	1	1
333	grey	CH	CTX	CTXpl	HPF	HIP	IG	-	-	Induseum griseum	IG	0	0	0	0	0	0	0	1	0	2	0	0	0	0	2	11	0	0	0	0	0	0	0	0.75	0	3.25	0	0.75	0	3.25	NA	NA	NA	4.33333	NA	0	1	0.664072
334	grey	CH	CTX	CTXpl	HPF	RHP	-	-	-	Retrohippocampal region	RHP	21	5	15	142	7	10	22	24	20	20	74	96	26	49	162	199	226	179	52	57	68	83	33.3333	21.5	61.25	191.5	65	-11.8333	27.9167	158.167	0.645	1.8375	5.745	8.90698	1.95	3.02326	1	0.000449495
335	grey	CH	CTX	CTXpl	HPF	RHP	ENT	-	-	Entorhinal area	ENT	16	5	13	95	4	3	18	20	10	12	53	71	15	31	115	129	153	116	16	21	40	50	22.6667	15	42.5	128.25	31.75	-7.66667	19.8333	105.583	0.661765	1.875	5.65809	8.55	1.40074	2.11667	1	0.000817133
336	grey	CH	CTX	CTXpl	HPF	RHP	ENT	ENTl	-	Entorhinal area/ lateral part	ENTl	3	3	7	32	3	3	15	11	5	6	36	49	9	23	70	65	100	68	14	17	27	41	8.5	9.25	29.25	75.75	24.75	0.75	20.75	67.25	1.08824	3.44118	8.91176	8.18919	2.91176	2.67568	1	0.000130799
337	grey	CH	CTX	CTXpl	HPF	RHP	ENT	ENTl	ENTl1	Entorhinal area/ lateral part/ layer 1	ENTl1	2	3	6	14	0	0	5	7	1	5	15	19	1	4	34	28	52	33	7	3	14	32	4.16667	4.5	9.75	36.75	14	0.333333	5.58333	32.5833	1.08	2.34	8.82	8.16667	3.36	3.11111	1	0.00268386
338	grey	CH	CTX	CTXpl	HPF	RHP	ENT	ENTl	ENTl2	Entorhinal area/ lateral part/ layer 2	ENTl2	1	0	0	4	1	2	5	3	1	0	4	9	2	8	6	9	9	13	1	3	5	2	1.33333	2.25	5.75	9.25	2.75	0.916667	4.41667	7.91667	1.6875	4.3125	6.9375	4.11111	2.0625	1.22222	1	0.00887696
339	grey	CH	CTX	CTXpl	HPF	RHP	ENT	ENTl	ENTl3	Entorhinal area/ lateral part/ layer 3	ENTl3	0	0	0	4	1	1	2	1	1	1	5	4	3	4	6	13	7	9	4	5	2	1	1	1.25	4	8.75	3	0.25	3	7.75	1.25	4	8.75	7	3	2.4	1	0.000792914
340	grey	CH	CTX	CTXpl	HPF	RHP	ENT	ENTl	ENTl5	Entorhinal area/ lateral part/ layer 5	ENTl5	0	0	1	3	1	0	2	0	0	0	6	13	1	6	20	6	14	8	0	4	1	1	0.833333	0.5	6.5	12	1.5	-0.333333	5.66667	11.1667	0.6	7.8	14.4	24	1.8	3	1	0.10359
341	grey	CH	CTX	CTXpl	HPF	RHP	ENT	ENTl	ENTl6a	Entorhinal area/ lateral part/ layer 6a	ENTl6a	0	0	0	7	0	0	1	0	2	0	6	4	2	1	4	9	18	5	2	2	5	5	1.16667	0.75	3.25	9	3.5	-0.416667	2.08333	7.83333	0.642857	2.78571	7.71429	12	3	4.66667	1	0.10011
342	grey	CH	CTX	CTXpl	HPF	RHP	ENT	ENTm	-	Entorhinal area/ medial part/ dorsal zone	ENTm	13	2	6	63	1	0	3	9	5	6	17	22	6	8	45	64	53	48	2	4	13	9	14.1667	5.75	13.25	52.5	7	-8.41667	-0.916667	38.3333	0.405882	0.935294	3.70588	9.13043	0.494118	1.21739	1	0.0468906
343	grey	CH	CTX	CTXpl	HPF	RHP	ENT	ENTm	ENTm1	Entorhinal area/ medial part/ dorsal zone/ layer 1	ENTm1	6	1	3	24	0	0	2	3	4	1	7	13	1	4	27	39	20	15	0	1	8	5	5.66667	2.5	6.25	25.25	3.5	-3.16667	0.583333	19.5833	0.441176	1.10294	4.45588	10.1	0.617647	1.4	1	0.0454548
344	grey	CH	CTX	CTXpl	HPF	RHP	ENT	ENTm	ENTm2	Entorhinal area/ medial part/ dorsal zone/ layer 2	ENTm2	5	0	0	18	1	0	0	2	1	1	2	6	1	2	10	10	13	13	1	0	0	2	4	1	2.75	11.5	0.75	-3	-1.25	7.5	0.25	0.6875	2.875	11.5	0.1875	0.75	1	0.310029
345	grey	CH	CTX	CTXpl	HPF	RHP	ENT	ENTm	ENTm3	Entorhinal area/ medial part/ dorsal zone/ layer 3	ENTm3	0	0	1	12	0	0	1	2	0	3	4	2	1	0	8	8	10	11	1	1	2	0	2.16667	1.5	1.75	9.25	1	-0.666667	-0.416667	7.08333	0.692308	0.807692	4.26923	6.16667	0.461538	0.666667	1	0.0761478
346	grey	CH	CTX	CTXpl	HPF	RHP	ENT	ENTm	ENTm5	Entorhinal area/ medial part/ dorsal zone/ layer 5	ENTm5	2	0	2	5	0	0	0	1	0	0	4	1	0	1	0	2	8	5	0	1	1	1	1.5	0.25	1.5	3.75	0.75	-1.25	0	2.25	0.166667	1	2.5	15	0.5	3	1	1
347	grey	CH	CTX	CTXpl	HPF	RHP	ENT	ENTm	ENTm6	Entorhinal area/ medial part/ dorsal zone/ layer 6	ENTm6	0	1	0	4	0	0	0	1	0	1	0	0	3	1	0	5	2	4	0	1	2	1	0.833333	0.5	1	2.75	1	-0.333333	0.166667	1.91667	0.6	1.2	3.3	5.5	1.2	2	1	0.846793
348	grey	CH	CTX	CTXpl	HPF	RHP	PAR	-	-	Parasubiculum	PAR	2	0	0	17	1	0	0	0	2	1	2	3	4	2	7	7	4	7	1	1	4	0	3.33333	0.75	2.75	6.25	1.5	-2.58333	-0.583333	2.91667	0.225	0.825	1.875	8.33333	0.45	2	1	1
349	grey	CH	CTX	CTXpl	HPF	RHP	POST	-	-	Postsubiculum	POST	0	0	0	2	0	0	2	0	0	0	0	0	0	0	8	11	18	15	3	3	1	1	0.333333	0.5	0	13	2	0.166667	-0.333333	12.6667	1.5	0	39	26	6	4	1	0.0492068
350	grey	CH	CTX	CTXpl	HPF	RHP	PRE	-	-	Presubiculum	PRE	2	0	0	5	0	0	0	2	2	0	3	1	1	0	1	3	2	5	0	0	0	0	1.16667	1	1.25	2.75	0	-0.166667	0.0833333	1.58333	0.857143	1.07143	2.35714	2.75	0	0	1	1
351	grey	CH	CTX	CTXpl	HPF	RHP	SUB	-	-	Subiculum	SUB	0	0	0	9	1	1	0	1	4	5	6	6	2	5	13	18	15	20	13	15	9	13	1.83333	2.5	4.75	16.5	12.5	0.666667	2.91667	14.6667	1.36364	2.59091	9	6.6	6.81818	5	1	0.000141564
352	grey	CH	CTX	CTXpl	HPF	RHP	ProS	-	-	Prosubiculum	ProS	1	0	1	8	1	6	2	1	2	1	8	15	2	10	5	20	17	4	14	15	11	19	2.83333	1.5	8.75	11.5	14.75	-1.33333	5.91667	8.66667	0.529412	3.08824	4.05882	7.66667	5.20588	9.83333	1	0.458587
353	grey	CH	CTX	CTXpl	HPF	RHP	HATA	-	-	Hippocampo-amygdalar transition area	HATA	0	0	0	5	0	0	0	0	0	0	1	0	2	1	2	3	13	5	0	1	1	0	0.833333	0	1	5.75	0.5	-0.833333	0.166667	4.91667	0	1.2	6.9	#DIV/0!	0.6	NA	1	0.201495
354	grey	CH	CTX	CTXpl	HPF	RHP	APr	-	-	Area prostriata	APr	0	0	1	1	0	0	0	0	0	1	1	0	0	0	11	8	4	7	5	1	2	0	0.333333	0.25	0.25	7.5	2	-0.0833333	-0.0833333	7.16667	0.75	0.75	22.5	30	6	8	1	0.000502612
355	grey	CH	CTX	CTXsp	-	-	-	-	-	Cortical subplate	CTXsp	8	0	12	48	4	16	4	6	10	7	48	55	22	19	180	144	126	276	70	82	147	88	14.6667	6.75	36	181.5	96.75	-7.91667	21.3333	166.833	0.460227	2.45455	12.375	26.8889	6.59659	14.3333	1	0.00022171
356	grey	CH	CTX	CTXsp	CLA	-	-	-	-	Claustrum	CLA	0	0	0	1	1	2	0	0	2	0	1	3	1	0	7	3	4	16	15	18	14	10	0.666667	0.5	1.25	7.5	14.25	-0.166667	0.583333	6.83333	0.75	1.875	11.25	15	21.375	28.5	1	0.110111
357	grey	CH	CTX	CTXsp	EP	-	-	-	-	Endopiriform nucleus	EP	0	0	2	11	1	4	1	2	1	2	6	7	8	5	27	35	18	40	21	34	55	31	3	1.5	6.5	30	35.25	-1.5	3.5	27	0.5	2.16667	10	20	11.75	23.5	1	0.00612023
358	grey	CH	CTX	CTXsp	EP	EPd	-	-	-	Endopiriform nucleus/ dorsal part	EPd	0	0	2	7	0	2	0	2	1	1	4	1	5	1	17	18	10	21	17	29	44	25	1.83333	1	2.75	16.5	28.75	-0.833333	0.916667	14.6667	0.545455	1.5	9	16.5	15.6818	28.75	1	0.0465811
359	grey	CH	CTX	CTXsp	EP	EPv	-	-	-	Endopiriform nucleus/ ventral part	EPv	0	0	0	4	1	2	1	0	0	1	2	6	3	4	10	17	8	19	4	5	11	6	1.16667	0.5	3.75	13.5	6.5	-0.666667	2.58333	12.3333	0.428571	3.21429	11.5714	27	5.57143	13	1	0.0488501
360	grey	CH	CTX	CTXsp	LA	-	-	-	-	Lateral amygdalar nucleus	LA	0	0	0	1	0	0	0	0	1	0	2	0	0	0	24	6	20	19	1	5	15	7	0.166667	0.25	0.5	17.25	7	0.0833333	0.333333	17.0833	1.5	3	103.5	69	42	28	1	0.00138697
361	grey	CH	CTX	CTXsp	BLA	-	-	-	-	Basal amygdalar nucleus	BA	2	0	4	13	2	5	2	0	2	1	18	15	5	5	53	42	31	90	12	11	27	16	4.33333	1.25	10.75	54	16.5	-3.08333	6.41667	49.6667	0.288462	2.48077	12.4615	43.2	3.80769	13.2	1	0.00116432
362	grey	CH	CTX	CTXsp	BLA	BLAa	-	-	-	Basal amygdalar nucleus/ anterior part	BAa	1	0	0	6	1	4	1	0	1	1	8	5	1	2	18	17	10	22	3	6	10	8	2	0.75	4	16.75	6.75	-1.25	2	14.75	0.375	2	8.375	22.3333	3.375	9	1	0.000316095
363	grey	CH	CTX	CTXsp	BLA	BLAp	-	-	-	Basal amygdalar nucleus/ posterior part	BAp	1	0	4	5	1	1	0	0	1	0	6	7	2	2	30	23	17	65	8	5	13	7	2	0.25	4.25	33.75	8.25	-1.75	2.25	31.75	0.125	2.125	16.875	135	4.125	33	1	0.00833436
364	grey	CH	CTX	CTXsp	BLA	BLAv	-	-	-	Basal amygdalar nucleus/ ventral part	BAv	0	0	0	2	0	0	1	0	0	0	4	3	2	1	5	2	4	3	1	0	4	1	0.333333	0.25	2.5	3.5	1.5	-0.0833333	2.16667	3.16667	0.75	7.5	10.5	14	4.5	6	1	0.0460139
365	grey	CH	CTX	CTXsp	BMA	-	-	-	-	Basomedial amygdalar nucleus	BMA	5	0	4	6	0	0	0	2	2	1	15	15	2	0	32	28	15	34	9	10	13	13	2.5	1.25	8	27.25	11.25	-1.25	5.5	24.75	0.5	3.2	10.9	21.8	4.5	9	1	0.0604629
366	grey	CH	CTX	CTXsp	BMA	BMAa	-	-	-	Basomedial amygdalar nucleus/ anterior part	BMAa	3	0	3	3	0	0	0	2	2	0	3	9	2	0	4	9	4	11	3	3	6	4	1.5	1	3.5	7	4	-0.5	2	5.5	0.666667	2.33333	4.66667	7	2.66667	4	1	0.14071
367	grey	CH	CTX	CTXsp	BMA	BMAp	-	-	-	Basomedial amygdalar nucleus/ posterior part	BMAp	2	0	1	3	0	0	0	0	0	1	12	6	0	0	28	19	11	23	6	7	7	9	1	0.25	4.5	20.25	7.25	-0.75	3.5	19.25	0.25	4.5	20.25	81	7.25	29	1	0.0775187
368	grey	CH	CTX	CTXsp	PA	-	-	-	-	Posterior amygdalar nucleus	PA	1	0	2	12	0	5	1	1	2	2	6	14	6	7	26	23	34	65	10	3	23	9	3.33333	1.5	8.25	37	11.25	-1.83333	4.91667	33.6667	0.45	2.475	11.1	24.6667	3.375	7.5	1	0.00504186
369	grey	CH	CNU	-	-	-	-	-	-	Cerebral nuclei	CNU	46	9	64	192	12	67	67	40	75	96	170	309	106	123	489	812	654	1037	138	208	348	298	65	69.5	177	748	248	4.5	112	683	1.06923	2.72308	11.5077	10.7626	3.81538	3.56835	1	0.0211482
370	grey	CH	CNU	STR	-	-	-	-	-	Striatum	STR	39	5	49	141	10	48	52	25	57	79	108	170	59	74	307	564	458	649	79	133	216	173	48.6667	53.25	102.75	494.5	150.25	4.58333	54.0833	445.833	1.09418	2.1113	10.161	9.28638	3.08733	2.8216	1	0.0223136
371	grey	CH	CNU	STR	STRd	-	-	-	-	Striatum dorsal region	STRd	17	1	13	47	6	11	15	8	32	23	47	68	32	44	107	167	224	198	23	34	90	31	15.8333	19.5	47.75	174	44.5	3.66667	31.9167	158.167	1.23158	3.01579	10.9895	8.92308	2.81053	2.28205	1	3.49081e-05
372	grey	CH	CNU	STR	STRd	CP	-	-	-	Caudoputamen	CP	17	1	13	47	6	11	15	8	32	23	47	68	32	44	107	167	224	198	23	34	90	31	15.8333	19.5	47.75	174	44.5	3.66667	31.9167	158.167	1.23158	3.01579	10.9895	8.92308	2.81053	2.28205	1	3.49081e-05
373	grey	CH	CNU	STR	STRv	-	-	-	-	Striatum ventral region	STRv	8	2	28	55	1	30	15	7	13	26	21	23	8	10	48	124	80	84	19	34	41	43	20.6667	15.25	15.5	84	34.25	-5.41667	-5.16667	63.3333	0.737903	0.75	4.06452	5.5082	1.65726	2.2459	1	0.00843595
374	grey	CH	CNU	STR	STRv	ACB	-	-	-	Nucleus accumbens	ACB	1	1	2	2	0	0	8	1	1	4	12	10	5	5	17	30	30	31	9	13	10	12	1	3.5	8	27	11	2.5	7	26	3.5	8	27	7.71429	11	3.14286	1	1.93649e-06
375	grey	CH	CNU	STR	STRv	FS	-	-	-	Fundus of striatum	FS	0	0	1	0	0	0	0	0	0	1	0	0	0	1	1	8	1	4	1	1	0	2	0.166667	0.25	0.25	3.5	1	0.0833333	0.0833333	3.33333	1.5	1.5	21	14	6	4	1	0.134485
376	grey	CH	CNU	STR	STRv	OT	-	-	-	Olfactory tubercle	OT	7	1	25	53	1	30	7	6	12	21	9	13	3	4	30	86	49	49	9	20	31	29	19.5	11.5	7.25	53.5	22.25	-8	-12.25	34	0.589744	0.371795	2.74359	4.65217	1.14103	1.93478	1	0.157506
377	grey	CH	CNU	STR	LSX	-	-	-	-	Lateral septal complex	LSX	5	0	3	15	0	0	5	1	2	10	2	18	3	1	30	109	56	166	7	26	19	39	3.83333	4.5	6	90.25	22.75	0.666667	2.16667	86.4167	1.17391	1.56522	23.5435	20.0556	5.93478	5.05556	1	0.0468906
378	grey	CH	CNU	STR	LSX	LS	-	-	-	Lateral septal nucleus	LS	5	0	1	13	0	0	0	1	1	6	1	15	2	1	27	88	50	150	7	26	19	38	3.16667	2	4.75	78.75	22.5	-1.16667	1.58333	75.5833	0.631579	1.5	24.8684	39.375	7.10526	11.25	1	0.0468906
379	grey	CH	CNU	STR	LSX	LS	LSc	-	-	Lateral septal nucleus/ caudal (caudodorsal) part	LSc	0	0	0	2	0	0	0	0	0	0	0	1	0	0	0	1	4	2	0	0	0	0	0.333333	0	0.25	1.75	0	-0.333333	-0.0833333	1.41667	0	0.75	5.25	NA	0	NA	1	0.476774
380	grey	CH	CNU	STR	LSX	LS	LSr	-	-	Lateral septal nucleus/ rostral (rostroventral) part	LSr	5	0	0	0	0	0	0	1	1	5	1	11	1	1	9	31	19	58	2	2	3	7	0.833333	1.75	3.5	29.25	3.5	0.916667	2.66667	28.4167	2.1	4.2	35.1	16.7143	4.2	2	1	0.0223785
381	grey	CH	CNU	STR	LSX	LS	LSv	-	-	Lateral septal nucleus/ ventral part	LSv	0	0	1	11	0	0	0	0	0	1	0	3	1	0	18	56	27	90	5	24	16	31	2	0.25	1	47.75	19	-1.75	-1	45.75	0.125	0.5	23.875	191	9.5	76	1	0.094298
382	grey	CH	CNU	STR	LSX	SF	-	-	-	Septofimbrial nucleus	SF	0	0	2	2	0	0	5	0	1	4	1	3	1	0	3	15	6	16	0	0	0	1	0.666667	2.5	1.25	10	0.25	1.83333	0.583333	9.33333	3.75	1.875	15	4	0.375	0.1	1	0.115934
383	grey	CH	CNU	STR	LSX	SH	-	-	-	Septohippocampal nucleus	SH	0	0	0	0	0	0	0	0	0	0	0	0	0	0	0	6	0	0	0	0	0	0	0	0	0	1.5	0	0	0	1.5	NA	NA	NA	NA	NA	NA	1	1
384	grey	CH	CNU	STR	sAMY	-	-	-	-	Striatum-like amygdalar nuclei	sAMY	8	2	2	14	2	4	15	4	6	4	23	45	8	10	84	61	63	126	25	21	40	34	5.33333	7.25	21.5	83.5	30	1.91667	16.1667	78.1667	1.35938	4.03125	15.6562	11.5172	5.625	4.13793	1	0.00016093
385	grey	CH	CNU	STR	sAMY	AAA	-	-	-	Anterior amygdalar area	AAA	3	0	0	0	0	2	0	0	1	0	0	4	0	1	2	2	12	11	3	0	2	4	0.833333	0.25	1.25	6.75	2.25	-0.583333	0.416667	5.91667	0.3	1.5	8.1	27	2.7	9	1	0.440252
386	grey	CH	CNU	STR	sAMY	BA	-	-	-	Bed nucleus of the accessory olfactory tract	BA	1	0	0	0	0	0	0	0	0	0	0	2	0	0	0	0	0	1	0	0	0	2	0.166667	0	0.5	0.25	0.5	-0.166667	0.333333	0.0833333	0	3	1.5	NA	3	NA	1	1
387	grey	CH	CNU	STR	sAMY	CEA	-	-	-	Central amygdalar nucleus	CEA	0	0	1	4	1	2	1	1	1	1	7	13	6	6	47	39	14	49	12	15	13	7	1.33333	1	8	37.25	11.75	-0.333333	6.66667	35.9167	0.75	6	27.9375	37.25	8.8125	11.75	1	0.00016866
388	grey	CH	CNU	STR	sAMY	CEA	CEAc	-	-	Central amygdalar nucleus/ capsular part	CEAc	0	0	0	2	1	0	0	0	0	0	3	1	0	1	20	18	6	17	4	3	3	1	0.5	0	1.25	15.25	2.75	-0.5	0.75	14.75	0	2.5	30.5	NA	5.5	NA	1	0.000100144
389	grey	CH	CNU	STR	sAMY	CEA	CEAl	-	-	Central amygdalar nucleus/ lateral part	CEAl	0	0	0	0	0	1	0	0	0	0	2	4	0	2	7	4	2	5	1	0	2	1	0.166667	0	2	4.5	1	-0.166667	1.83333	4.33333	0	12	27	NA	6	NA	1	0.00449715
390	grey	CH	CNU	STR	sAMY	CEA	CEAm	-	-	Central amygdalar nucleus/ medial part	CEAm	0	0	1	2	0	1	1	1	1	1	2	8	6	3	20	17	6	27	7	12	8	5	0.666667	1	4.75	17.5	8	0.333333	4.08333	16.8333	1.5	7.125	26.25	17.5	12	8	1	0.0290036
391	grey	CH	CNU	STR	sAMY	IA	-	-	-	Intercalated amygdalar nucleus	IA	0	0	0	0	0	0	0	0	0	0	0	3	1	1	1	1	0	5	1	0	8	3	0	0	1.25	1.75	3	0	1.25	1.75	NA	NA	NA	NA	NA	NA	1	1
392	grey	CH	CNU	STR	sAMY	MEA	-	-	-	Medial amygdalar nucleus	MEA	4	2	1	10	1	0	14	3	4	3	16	23	1	2	34	19	37	60	9	6	17	18	3	6	10.5	37.5	12.5	3	7.5	34.5	2	3.5	12.5	6.25	4.16667	2.08333	1	0.00393503
393	grey	CH	CNU	PAL	-	-	-	-	-	Pallidum	PAL	7	4	15	51	2	19	15	15	18	17	62	139	47	49	182	248	196	388	20	23	28	30	16.3333	16.25	74.25	253.5	25.25	-0.0833333	57.9167	237.167	0.994898	4.54592	15.5204	15.6	1.54592	1.55385	1	0.00999014
394	grey	CH	CNU	PAL	PALd	-	-	-	-	Pallidum/ dorsal region	PALd	2	0	5	24	0	1	3	9	13	8	26	34	19	16	70	97	78	93	262	355	796	896	5.33333	8.25	23.75	84.5	577.25	2.91667	18.4167	79.1667	1.54688	4.45312	15.8438	10.2424	108.234	69.9697	1	0.0492068
395	grey	CH	CNU	PAL	PALd	GPe	-	-	-	Globus pallidus/ external segment	GPe	2	0	5	14	0	1	3	8	13	5	22	31	16	15	63	92	66	86	20	23	28	30	3.66667	7.25	21	76.75	25.25	3.58333	17.3333	73.0833	1.97727	5.72727	20.9318	10.5862	6.88636	3.48276	1	0.00999014
396	grey	CH	CNU	PAL	PALd	GPi	-	-	-	Globus pallidus/ internal segment	GPi	0	0	0	10	0	0	0	1	0	3	4	3	3	1	7	5	12	7	0	1	8	4	1.66667	1	2.75	7.75	3.25	-0.666667	1.08333	6.08333	0.6	1.65	4.65	7.75	1.95	3.25	1	0.226274
397	grey	BS	-	-	-	-	-	-	-	Brain stem	BS	490	114	426	591	9	76	734	371	457	927	4432	2300	273	293	3147	4008	4179	4457	210	225	588	702	284.333	622.25	1824.5	3947.75	431.25	337.917	1540.17	3663.42	2.18845	6.41676	13.8842	6.34431	1.51671	0.693049	1	0.0637398
398	grey	BS	IB	-	-	-	-	-	-	Interbrain	IB	55	8	76	171	5	24	96	54	79	157	492	590	29	54	491	692	829	1002	46	114	179	165	56.5	96.5	291.25	753.5	126	40	234.75	697	1.70796	5.15487	13.3363	7.80829	2.23009	1.3057	1	0.0492068
399	grey	BS	IB	TH	-	-	-	-	-	Thalamus	TH	8	6	8	42	2	4	11	12	18	38	76	78	8	23	78	133	270	104	6	15	21	25	11.6667	19.75	46.25	146.25	16.75	8.08333	34.5833	134.583	1.69286	3.96429	12.5357	7.40506	1.43571	0.848101	1	0.0103392
400	grey	BS	IB	TH	DORsm	-	-	-	-	Thalamus/ sensory-motor cortex related	DORsm	5	1	2	14	0	2	4	4	8	14	37	28	5	9	30	46	113	30	3	3	7	13	4	7.5	19.75	54.75	6.5	3.5	15.75	50.75	1.875	4.9375	13.6875	7.3	1.625	0.866667	1	0.0400261
401	grey	BS	IB	TH	DORsm	VENT	-	-	-	Ventral group of the dorsal thalamus	VENT	4	1	1	11	0	1	2	1	5	8	20	19	4	9	25	29	85	17	3	2	5	6	3	4	13	39	4	1	10	36	1.33333	4.33333	13	9.75	1.33333	1	1	0.0543534
402	grey	BS	IB	TH	DORsm	VENT	VAL	-	-	Ventral anterior-lateral complex of the thalamus	VAL	0	0	0	2	0	0	0	1	0	4	4	5	1	0	1	5	10	1	0	0	0	2	0.333333	1.25	2.5	4.25	0.5	0.916667	2.16667	3.91667	3.75	7.5	12.75	3.4	1.5	0.4	1	0.299675
403	grey	BS	IB	TH	DORsm	VENT	VM	-	-	Ventral medial nucleus of the thalamus	VM	0	0	0	0	0	0	0	0	1	0	7	0	0	0	3	2	17	2	1	0	0	0	0	0.25	1.75	6	0.25	0.25	1.75	6	NA	NA	NA	24	NA	1	1	0.376695
404	grey	BS	IB	TH	DORsm	VENT	VP	-	-	Ventral posterior complex of the thalamus	VP	4	1	1	9	0	1	2	0	4	4	9	13	3	9	20	22	56	14	2	2	4	4	2.66667	2.5	8.5	28	3	-0.166667	5.83333	25.3333	0.9375	3.1875	10.5	11.2	1.125	1.2	1	0.0231371
405	grey	BS	IB	TH	DORsm	VENT	VP	VPL	-	Ventral posterolateral nucleus of the thalamus	VPL	0	0	0	5	0	0	1	0	0	0	5	3	2	3	2	6	10	2	0	1	0	2	0.833333	0.25	3.25	5	0.75	-0.583333	2.41667	4.16667	0.3	3.9	6	20	0.9	3	1	0.213458
406	grey	BS	IB	TH	DORsm	VENT	VP	VPLpc	-	Ventral posterolateral nucleus of the thalamus/ parvicellular part	VPLpc	0	0	0	0	0	0	0	0	0	1	0	4	0	0	0	0	4	1	0	0	0	0	0	0.25	1	1.25	0	0.25	1	1.25	NA	NA	NA	5	NA	0	1	1
407	grey	BS	IB	TH	DORsm	VENT	VP	VPM	-	Ventral posteromedial nucleus of the thalamus	VPM	4	1	1	4	0	1	1	0	3	3	4	5	1	6	18	14	39	11	2	1	4	2	1.83333	1.75	4	20.5	2.25	-0.0833333	2.16667	18.6667	0.954545	2.18182	11.1818	11.7143	1.22727	1.28571	1	0.00947529
408	grey	BS	IB	TH	DORsm	VENT	VP	VPMpc	-	Ventral posteromedial nucleus of the thalamus/ parvicellular part	VPMpc	0	0	0	0	0	0	0	0	1	0	0	1	0	0	0	2	3	0	0	0	0	0	0	0.25	0.25	1.25	0	0.25	0.25	1.25	NA	NA	NA	5	NA	0	1	0.55912
409	grey	BS	IB	TH	DORsm	VENT	PoT	-	-	Posterior triangular thalamic nucleus	PoT	0	0	0	0	0	0	0	0	0	0	0	1	0	0	1	0	2	0	0	0	1	0	0	0	0.25	0.75	0.25	0	0.25	0.75	NA	NA	NA	NA	NA	NA	1	0.650829
410	grey	BS	IB	TH	DORsm	SPF	-	-	-	Subparafascicular nucleus	SPF	1	0	0	1	0	0	0	0	1	2	13	5	0	0	1	8	8	10	0	0	1	0	0.333333	0.75	4.5	6.75	0.25	0.416667	4.16667	6.41667	2.25	13.5	20.25	9	0.75	0.333333	1	0.192327
411	grey	BS	IB	TH	DORsm	SPF	SPFm	-	-	Subparafascicular nucleus/ magnocellular part	SPFm	0	0	0	1	0	0	0	0	1	0	7	3	0	0	1	3	2	0	0	0	0	0	0.166667	0.25	2.5	1.5	0	0.0833333	2.33333	1.33333	1.5	15	9	6	0	0	1	0.80912
412	grey	BS	IB	TH	DORsm	SPF	SPFp	-	-	Subparafascicular nucleus/ parvicellular part	SPFp	1	0	0	0	0	0	0	0	0	2	6	2	0	0	0	5	6	10	0	0	1	0	0.166667	0.5	2	5.25	0.25	0.333333	1.83333	5.08333	3	12	31.5	10.5	1.5	0.5	1	0.0990694
413	grey	BS	IB	TH	DORsm	SPA	-	-	-	Subparafascicular area	SPA	0	0	0	0	0	0	0	0	0	0	2	2	0	0	0	0	2	0	0	0	0	0	0	0	1	0.5	0	0	1	0.5	NA	NA	NA	NA	NA	NA	1	1
414	grey	BS	IB	TH	DORsm	PP	-	-	-	Peripeduncular nucleus	PP	0	0	0	0	0	0	0	0	0	0	0	0	0	0	0	0	0	0	0	1	0	0	0	0	0	0	0.25	0	0	0	NA	NA	NA	NA	NA	NA	1	1
415	grey	BS	IB	TH	DORsm	GENd	-	-	-	Geniculate group/ dorsal thalamus	GENd	0	0	1	2	0	1	2	3	2	4	2	2	1	0	4	9	18	3	0	0	1	7	0.666667	2.75	1.25	8.5	2	2.08333	0.583333	7.83333	4.125	1.875	12.75	3.09091	3	0.727273	1	0.0925309
416	grey	BS	IB	TH	DORsm	GENd	MG	-	-	Medial geniculate complex	MG	0	0	0	1	0	1	0	1	1	1	0	1	0	0	2	2	16	1	0	0	0	0	0.333333	0.75	0.25	5.25	0	0.416667	-0.0833333	4.91667	2.25	0.75	15.75	7	0	0	1	0.491026
417	grey	BS	IB	TH	DORsm	GENd	MG	MGd	-	Medial geniculate complex/ dorsal part	MGd	0	0	0	1	0	0	0	1	0	0	0	0	0	0	1	0	1	0	0	0	0	0	0.166667	0.25	0	0.5	0	0.0833333	-0.166667	0.333333	1.5	0	3	2	0	0	1	1
418	grey	BS	IB	TH	DORsm	GENd	MG	MGv	-	Medial geniculate complex/ ventral part	MGv	0	0	0	0	0	1	0	0	0	0	0	1	0	0	0	1	8	1	0	0	0	0	0.166667	0	0.25	2.5	0	-0.166667	0.0833333	2.33333	0	1.5	15	NA	0	#DIV/0!	1	0.63247
419	grey	BS	IB	TH	DORsm	GENd	MG	MGm	-	Medial geniculate complex/ medial part	MGm	0	0	0	0	0	0	0	0	1	1	0	0	0	0	1	1	7	0	0	0	0	0	0	0.5	0	2.25	0	0.5	0	2.25	NA	NA	NA	4.5	#DIV/0!	0	1	0.461106
420	grey	BS	IB	TH	DORsm	GENd	LGd	-	-	Dorsal part of the lateral geniculate complex	LGd	0	0	1	1	0	0	2	2	1	3	2	1	1	0	2	7	2	2	0	0	1	7	0.333333	2	1	3.25	2	1.66667	0.666667	2.91667	6	3	9.75	1.625	6	1	1	0.522229
421	grey	BS	IB	TH	DORsm	GENd	LGd	LGd-sh	-	Dorsal part of the lateral geniculate complex/ shell	LGd-sh	0	0	0	0	0	0	0	1	1	2	2	0	0	0	0	0	1	0	0	0	0	0	0	1	0.5	0.25	0	1	0.5	0.25	NA	NA	NA	0.25	NA	0	0.397929	1
422	grey	BS	IB	TH	DORsm	GENd	LGd	LGd-co	-	Dorsal part of the lateral geniculate complex/ core	LGd-co	0	0	1	1	0	0	2	0	0	1	0	0	1	0	2	6	1	2	0	0	1	6	0.333333	0.75	0.25	2.75	1.75	0.416667	-0.0833333	2.41667	2.25	0.75	8.25	3.66667	5.25	2.33333	1	0.606369
423	grey	BS	IB	TH	DORsm	GENd	LGd	LGd-ip	-	Dorsal part of the lateral geniculate complex/ ipsilateral zone	LGd-ip	0	0	0	0	0	0	0	1	0	0	0	1	0	0	0	1	0	0	0	0	0	1	0	0.25	0.25	0.25	0.25	0.25	0.25	0.25	NA	NA	NA	1	NA	1	1	1
424	grey	BS	IB	TH	DORpm	-	-	-	-	Thalamus/ polymodal association cortex related	DORpm	2	5	6	27	2	2	7	8	10	22	29	43	2	13	44	80	142	66	2	11	13	9	7.33333	11.75	21.75	83	8.75	4.41667	14.4167	75.6667	1.60227	2.96591	11.3182	7.06383	1.19318	0.744681	1	0.00274097
425	grey	BS	IB	TH	DORpm	LAT	-	-	-	Lateral group of the dorsal thalamus	LAT	0	0	3	2	0	1	3	1	1	3	6	7	1	7	7	14	10	10	1	1	5	2	1	2	5.25	10.25	2.25	1	4.25	9.25	2	5.25	10.25	5.125	2.25	1.125	1	0.000604287
426	grey	BS	IB	TH	DORpm	LAT	LP	-	-	Lateral posterior nucleus of the thalamus	LP	0	0	3	1	0	0	1	1	1	1	2	3	0	0	3	4	5	0	0	0	0	2	0.666667	1	1.25	3	0.5	0.333333	0.583333	2.33333	1.5	1.875	4.5	3	0.75	0.5	1	0.393403
427	grey	BS	IB	TH	DORpm	LAT	PO	-	-	Posterior complex of the thalamus	PO	0	0	0	1	0	1	2	0	0	2	3	4	1	4	3	5	4	7	1	1	1	0	0.333333	1	3	4.75	0.75	0.666667	2.66667	4.41667	3	9	14.25	4.75	2.25	0.75	1	0.00196104
428	grey	BS	IB	TH	DORpm	LAT	POL	-	-	Posterior limiting nucleus of the thalamus	POL	0	0	0	0	0	0	0	0	0	0	1	0	0	0	0	3	0	0	0	0	0	0	0	0	0.25	0.75	0	0	0.25	0.75	NA	NA	NA	NA	NA	NA	1	1
429	grey	BS	IB	TH	DORpm	LAT	SGN	-	-	Suprageniculate nucleus	SGN	0	0	0	0	0	0	0	0	0	0	0	0	0	0	0	1	1	1	0	0	0	0	0	0	0	0.75	0	0	0	0.75	NA	NA	NA	NA	NA	NA	1	0.00572313
430	grey	BS	IB	TH	DORpm	LAT	Eth	-	-	Ethmoid nucleus of the thalamus	Eth	0	0	0	0	0	0	0	0	0	0	0	0	0	3	1	1	0	2	0	0	4	0	0	0	0.75	1	1	0	0.75	1	NA	NA	NA	NA	NA	NA	1	1
431	grey	BS	IB	TH	DORpm	ATN	-	-	-	Anterior group of the dorsal thalamus	ATN	0	3	1	12	1	0	2	1	3	6	1	2	0	1	6	19	27	6	0	8	0	2	2.83333	3	1	14.5	2.5	0.166667	-1.83333	11.6667	1.05882	0.352941	5.11765	4.83333	0.882353	0.833333	1	0.351163
432	grey	BS	IB	TH	DORpm	ATN	AV	-	-	Anteroventral nucleus of thalamus	AV	0	0	1	6	0	0	0	0	0	2	0	1	0	1	1	7	3	2	0	1	0	2	1.16667	0.5	0.5	3.25	0.75	-0.666667	-0.666667	2.08333	0.428571	0.428571	2.78571	6.5	0.642857	1.5	1	1
433	grey	BS	IB	TH	DORpm	ATN	AM	-	-	Anteromedial nucleus	AM	0	0	0	0	1	0	0	0	0	0	0	1	0	0	2	2	15	0	0	1	0	0	0.166667	0	0.25	4.75	0.25	-0.166667	0.0833333	4.58333	0	1.5	28.5	NA	1.5	NA	1	0.528968
434	grey	BS	IB	TH	DORpm	ATN	AM	AMd	-	Anteromedial nucleus/ dorsal part	AMd	0	0	0	0	0	0	0	0	0	0	0	0	0	0	2	2	9	0	0	1	0	0	0	0	0	3.25	0.25	0	0	3.25	NA	NA	NA	NA	NA	NA	1	0.247773
435	grey	BS	IB	TH	DORpm	ATN	AM	AMv	-	Anteromedial nucleus/ ventral part	AMv	0	0	0	0	1	0	0	0	0	0	0	1	0	0	0	0	6	0	0	0	0	0	0.166667	0	0.25	1.5	0	-0.166667	0.0833333	1.33333	0	1.5	9	NA	0	NA	1	1
436	grey	BS	IB	TH	DORpm	ATN	AD	-	-	Anterodorsal nucleus	AD	0	1	0	1	0	0	0	0	0	1	0	0	0	0	2	1	0	1	0	1	0	0	0.333333	0.25	0	1	0.25	-0.0833333	-0.333333	0.666667	0.75	0	3	4	0.75	1	1	0.93357
437	grey	BS	IB	TH	DORpm	ATN	IAM	-	-	Interanteromedial nucleus of the thalamus	IAM	0	0	0	0	0	0	0	0	0	0	0	0	0	0	0	0	4	0	0	0	0	0	0	0	0	1	0	0	0	1	NA	NA	NA	NA	NA	NA	1	1
438	grey	BS	IB	TH	DORpm	ATN	IAD	-	-	Interanterodorsal nucleus of the thalamus	IAD	0	0	0	0	0	0	0	0	0	0	0	0	0	0	0	0	0	1	0	0	0	0	0	0	0	0.25	0	0	0	0.25	NA	NA	NA	NA	NA	NA	1	1
439	grey	BS	IB	TH	DORpm	ATN	LD	-	-	Lateral dorsal nucleus of thalamus	LD	0	2	0	5	0	0	2	1	3	3	1	0	0	0	1	9	5	2	0	5	0	0	1.16667	2.25	0.25	4.25	1.25	1.08333	-0.916667	3.08333	1.92857	0.214286	3.64286	1.88889	1.07143	0.555556	1	0.72025
440	grey	BS	IB	TH	DORpm	MED	-	-	-	Medial group of the dorsal thalamus	MED	1	0	0	4	0	1	0	2	0	1	3	9	0	1	5	10	12	4	1	0	0	0	1	0.75	3.25	7.75	0.25	-0.25	2.25	6.75	0.75	3.25	7.75	10.3333	0.25	0.333333	1	0.225387
441	grey	BS	IB	TH	DORpm	MED	IMD	-	-	Intermediodorsal nucleus of the thalamus	IMD	0	0	0	0	0	0	0	0	0	1	2	0	0	0	0	0	0	0	0	0	0	0	0	0.25	0.5	0	0	0.25	0.5	0	NA	NA	NA	0	NA	0	1	1
442	grey	BS	IB	TH	DORpm	MED	MD	-	-	Mediodorsal nucleus of thalamus	MD	1	0	0	4	0	1	0	2	0	0	1	8	0	1	2	7	5	3	0	0	0	0	1	0.5	2.5	4.25	0	-0.5	1.5	3.25	0.5	2.5	4.25	8.5	0	0	1	0.507174
443	grey	BS	IB	TH	DORpm	MED	SMT	-	-	Submedial nucleus of the thalamus	SMT	0	0	0	0	0	0	0	0	0	0	0	1	0	0	1	3	2	0	1	0	0	0	0	0	0.25	1.5	0.25	0	0.25	1.5	NA	NA	NA	NA	NA	NA	1	0.130116
444	grey	BS	IB	TH	DORpm	MED	PR	-	-	Perireunensis nucleus	PR	0	0	0	0	0	0	0	0	0	0	0	0	0	0	2	0	5	1	0	0	0	0	0	0	0	2	0	0	0	2	NA	NA	NA	NA	NA	NA	1	0.0465541
445	grey	BS	IB	TH	DORpm	ILM	-	-	-	Intralaminar nuclei of the dorsal thalamus	ILM	0	0	1	1	0	0	1	0	2	0	5	2	1	0	4	10	14	2	0	1	3	0	0.333333	0.75	2	7.5	1	0.416667	1.66667	7.16667	2.25	6	22.5	10	3	1.33333	1	0.0870684
446	grey	BS	IB	TH	DORpm	ILM	RH	-	-	Rhomboid nucleus	RH	0	0	0	0	0	0	1	0	0	0	0	0	0	0	0	0	3	0	0	0	0	0	0	0.25	0	0.75	0	0.25	0	0.75	NA	NA	NA	3	NA	0	1	1
447	grey	BS	IB	TH	DORpm	ILM	CM	-	-	Central medial nucleus of the thalamus	CM	0	0	0	1	0	0	0	0	0	0	0	0	1	0	0	1	4	0	0	0	0	0	0.166667	0	0.25	1.25	0	-0.166667	0.0833333	1.08333	0	1.5	7.5	#DIV/0!	0	NA	1	0.897681
448	grey	BS	IB	TH	DORpm	ILM	PCN	-	-	Paracentral nucleus	PCN	0	0	0	0	0	0	0	0	0	0	1	1	0	0	1	0	2	1	0	0	2	0	0	0	0.5	1	0.5	0	0.5	1	NA	NA	NA	NA	NA	NA	1	0.4287
449	grey	BS	IB	TH	DORpm	ILM	CL	-	-	Central lateral nucleus of the thalamus	CL	0	0	0	0	0	0	0	0	1	0	1	0	0	0	1	0	1	0	0	0	0	0	0	0.25	0.25	0.5	0	0.25	0.25	0.5	NA	NA	NA	2	NA	0	1	0.848495
450	grey	BS	IB	TH	DORpm	ILM	PF	-	-	Parafascicular nucleus	PF	0	0	1	0	0	0	0	0	1	0	2	0	0	0	2	9	0	0	0	1	1	0	0.166667	0.25	0.5	2.75	0.5	0.0833333	0.333333	2.58333	1.5	3	16.5	11	3	2	1	0.763129
451	grey	BS	IB	TH	DORpm	ILM	PIL	-	-	Posterior intralaminar thalamic nucleus	PIL	0	0	0	0	0	0	0	0	0	0	1	1	0	0	0	0	4	1	0	0	0	0	0	0	0.5	1.25	0	0	0.5	1.25	NA	NA	NA	NA	NA	NA	1	0.650829
452	grey	BS	IB	TH	DORpm	RT	-	-	-	Reticular nucleus of the thalamus	RT	0	0	0	5	0	0	0	2	2	2	3	12	0	3	7	16	23	30	0	1	2	3	0.833333	1.5	4.5	19	1.5	0.666667	3.66667	18.1667	1.8	5.4	22.8	12.6667	1.8	1	1	0.041254
453	grey	BS	IB	TH	DORpm	GENv	-	-	-	Geniculate group/ ventral thalamus	GENv	0	2	1	1	0	0	1	1	1	1	3	4	0	0	5	1	26	3	0	0	2	2	0.666667	1	1.75	8.75	1	0.333333	1.08333	8.08333	1.5	2.625	13.125	8.75	1.5	1	1	0.491026
454	grey	BS	IB	TH	DORpm	GENv	IGL	-	-	Intergeniculate leaflet of the lateral geniculate complex	IGL	0	0	0	0	0	0	0	0	0	0	1	0	0	0	0	0	1	0	0	0	0	0	0	0	0.25	0.25	0	0	0.25	0.25	NA	NA	NA	NA	NA	NA	1	1
455	grey	BS	IB	TH	DORpm	GENv	IntG	-	-	Intermediate geniculate nucleus	IntG	0	0	0	0	0	0	0	0	0	0	0	0	0	0	0	0	0	0	0	0	0	0	0	0	0	0	0	0	0	0	NA	NA	NA	NA	NA	NA	NA	NA
456	grey	BS	IB	TH	DORpm	GENv	LGv	-	-	Ventral part of the lateral geniculate complex	LGv	0	2	1	1	0	0	1	1	1	1	2	4	0	0	5	1	20	3	0	0	2	2	0.666667	1	1.5	7.25	1	0.333333	0.833333	6.58333	1.5	2.25	10.875	7.25	1.5	1	1	0.381116
457	grey	BS	IB	TH	DORpm	GENv	SubG	-	-	Subgeniculate nucleus	SubG	0	0	0	0	0	0	0	0	0	0	0	0	0	0	0	0	5	0	0	0	0	0	0	0	0	1.25	0	0	0	1.25	NA	NA	NA	NA	NA	NA	1	1
458	grey	BS	IB	TH	DORpm	EPI	-	-	-	Epithalamus	EPI	0	0	0	2	0	0	0	0	0	1	1	2	0	1	2	3	4	4	0	0	1	0	0.333333	0.25	1	3.25	0.25	-0.0833333	0.666667	2.91667	0.75	3	9.75	13	0.75	1	1	0.00258203
459	grey	BS	IB	TH	DORpm	EPI	MH	-	-	Medial habenula	MH	0	0	0	0	0	0	0	0	0	0	0	0	0	0	0	0	2	1	0	0	0	0	0	0	0	0.75	0	0	0	0.75	NA	NA	NA	NA	NA	NA	1	0.211693
460	grey	BS	IB	TH	DORpm	EPI	LH	-	-	Lateral habenula	LH	0	0	0	2	0	0	0	0	0	1	1	2	0	1	2	3	2	3	0	0	1	0	0.333333	0.25	1	2.5	0.25	-0.0833333	0.666667	2.16667	0.75	3	7.5	10	0.75	1	1	0.0147171
461	grey	BS	IB	HY	-	-	-	-	-	Hypothalamus	HY	47	2	68	129	3	20	85	42	61	119	416	512	21	31	413	559	559	898	2	3	6	5	44.8333	76.75	245	607.25	4	31.9167	200.167	562.417	1.7119	5.46468	13.5446	7.91205	0.0892193	0.0521173	1	0.0307081
462	grey	BS	IB	HY	LZ	ZI	-	-	-	Zona incerta	ZI	1	1	3	1	1	1	3	0	0	3	19	14	5	5	12	20	30	35	2	2	4	1	1.33333	1.5	10.75	24.25	2.25	0.166667	9.41667	22.9167	1.125	8.0625	18.1875	16.1667	1.6875	1.5	1	0.0523011
463	grey	BS	IB	HY	LZ	ZI	FF			Fields of Forel	FF	0	0	0	0	0	0	3	0	0	1	9	1	2	0	1	3	1	1	1	0	0	0	0	1	3	1.5	0.25	1	3	1.5	NA	NA	NA	1.5	NA	0.25	1	1
464	grey	BS	IB	HY	ME	-	-	-	-	Median eminence	ME	1	0	9	14	0	0	7	6	0	14	17	2	1	1	3	9	13	10	0	1	2	4	4	6.75	5.25	8.75	1.75	2.75	1.25	4.75	1.6875	1.3125	2.1875	1.2963	0.4375	0.259259	1	1
465	grey	BS	MB	-	-	-	-	-	-	Midbrain	MB	88	16	112	157	4	7	91	87	87	194	1369	201	90	39	911	1124	1027	1863	23	10	25	35	64	114.75	424.75	1231.25	23.25	50.75	360.75	1167.25	1.79297	6.63672	19.2383	10.7298	0.363281	0.202614	1	0.027498
466	grey	BS	MB	MBsen	-	-	-	-	-	Midbrain/ sensory related	MBsen	4	4	4	30	1	1	11	8	8	13	58	36	3	10	71	63	39	48	16	5	5	6	7.33333	10	26.75	55.25	8	2.66667	19.4167	47.9167	1.36364	3.64773	7.53409	5.525	1.09091	0.8	1	0.034272
467	grey	BS	MB	MBsen	SCs	-	-	-	-	Superior colliculus/ sensory related	SCs	1	1	3	8	0	0	7	3	6	3	8	5	3	3	32	16	15	9	0	4	2	2	2.16667	4.75	4.75	18	2	2.58333	2.58333	15.8333	2.19231	2.19231	8.30769	3.78947	0.923077	0.421053	1	0.00941455
468	grey	BS	MB	MBsen	SCs	SCop	-	-	-	Superior colliculus/ optic layer	SCop	0	0	0	3	0	0	2	1	1	0	1	1	0	1	4	3	4	0	0	0	1	0	0.5	1	0.75	2.75	0.25	0.5	0.25	2.25	2	1.5	5.5	2.75	0.5	0.25	1	0.224859
469	grey	BS	MB	MBsen	SCs	SCsg	-	-	-	Superior colliculus/ superficial gray layer	SCsg	1	0	3	2	0	0	3	1	1	0	7	4	2	1	20	4	6	5	0	2	1	0	1	1.25	3.5	8.75	0.75	0.25	2.5	7.75	1.25	3.5	8.75	7	0.75	0.6	1	0.133191
470	grey	BS	MB	MBsen	SCs	SCzo	-	-	-	Superior colliculus/ zonal layer	SCzo	0	1	0	3	0	0	2	1	4	3	0	0	1	1	8	9	5	4	0	2	0	2	0.666667	2.5	0.5	6.5	1	1.83333	-0.166667	5.83333	3.75	0.75	9.75	2.6	1.5	0.4	0.870954	0.00146186
471	grey	BS	MB	MBsen	IC	-	-	-	-	Inferior colliculus	IC	3	3	1	21	1	1	4	5	2	9	48	31	0	6	38	44	24	37	16	1	3	4	5	5	21.25	35.75	6	0	16.25	30.75	1	4.25	7.15	7.15	1.2	1.2	1	0.112302
472	grey	BS	MB	MBsen	IC	ICc	-	-	-	Inferior colliculus/ central nucleus	ICc	0	0	0	6	0	1	2	2	2	2	30	16	0	5	17	22	6	17	0	1	0	1	1.16667	2	12.75	15.5	0.5	0.833333	11.5833	14.3333	1.71429	10.9286	13.2857	7.75	0.428571	0.25	1	0.0980768
473	grey	BS	MB	MBsen	IC	ICd	-	-	-	Inferior colliculus/ dorsal nucleus	ICd	0	0	1	9	1	0	1	1	0	2	9	4	0	1	14	11	5	10	2	0	2	0	1.83333	1	3.5	10	1	-0.833333	1.66667	8.16667	0.545455	1.90909	5.45455	10	0.545455	1	1	0.0492068
474	grey	BS	MB	MBsen	IC	ICe	-	-	-	Inferior colliculus/ external nucleus	ICe	3	3	0	6	0	0	1	2	0	5	9	11	0	0	7	11	13	10	14	0	1	3	2	2	5	10.25	4.5	0	3	8.25	1	2.5	5.125	5.125	2.25	2.25	1	0.219522
475	grey	BS	MB	MBsen	NB	-	-	-	-	Nucleus of the brachium of the inferior colliculus	NB	0	0	0	0	0	0	0	0	0	0	0	0	0	0	0	0	0	0	0	0	0	0	0	0	0	0	0	0	0	0	NA	NA	NA	NA	NA	NA	NA	NA
476	grey	BS	MB	MBsen	SAG	-	-	-	-	Nucleus sagulum	SAG	0	0	0	0	0	0	0	0	0	0	0	0	0	0	1	1	0	0	0	0	0	0	0	0	0	0.5	0	0	0	0.5	NA	NA	NA	NA	NA	NA	1	0.211691
477	grey	BS	MB	MBsen	PBG	-	-	-	-	Parabigeminal nucleus	PBG	0	0	0	0	0	0	0	0	0	0	0	0	0	1	0	0	0	1	0	0	0	0	0	0	0.25	0.25	0	0	0.25	0.25	NA	NA	NA	NA	NA	NA	1	1
478	grey	BS	MB	MBsen	SCO	-	-	-	-	Subcommissural organ	SCO	0	0	0	0	0	0	0	0	0	1	0	0	0	0	0	0	0	1	0	0	0	0	0	0.25	0	0.25	0	0.25	0	0.25	NA	NA	NA	1	NA	0	1	1
479	grey	BS	MB	MBmot	-	-	-	-	-	Midbrain/ motor related	MBmot	51	8	65	75	2	4	39	39	41	112	908	112	72	21	500	678	611	1152	7	5	20	29	34.1667	57.75	278.25	735.25	15.25	23.5833	244.083	701.083	1.69024	8.1439	21.5195	12.7316	0.446341	0.264069	1	0.0483158
480	grey	BS	MB	MBmot	SNr	-	-	-	-	Substantia nigra/ reticular part	SNr	1	0	7	9	0	3	1	1	7	8	17	7	6	3	21	16	7	20	1	0	5	7	3.33333	4.25	8.25	16	3.25	0.916667	4.91667	12.6667	1.275	2.475	4.8	3.76471	0.975	0.764706	1	0.0486209
481	grey	BS	MB	MBmot	VTA	-	-	-	-	Ventral tegmental area	VTA	0	0	1	1	0	0	1	0	1	2	15	1	0	0	15	13	5	5	0	0	0	1	0.333333	1	4	9.5	0.25	0.666667	3.66667	9.16667	3	12	28.5	9.5	0.75	0.25	1	0.089951
482	grey	BS	MB	MBmot	PN	-	-	-	-	Paranigral nucleus	PN	0	0	0	0	0	0	0	0	0	1	13	0	0	0	0	0	0	0	0	1	0	0	0	0.25	3.25	0	0.25	0.25	3.25	0	NA	NA	NA	0	NA	1	1	1
483	grey	BS	MB	MBmot	RR	-	-	-	-	Midbrain reticular nucleus/ retrorubral area	RR	0	0	0	2	0	0	0	1	0	1	20	1	1	0	12	2	8	17	0	0	0	0	0.333333	0.5	5.5	9.75	0	0.166667	5.16667	9.41667	1.5	16.5	29.25	19.5	0	0	1	0.257002
484	grey	BS	MB	MBmot	MRN	-	-	-	-	Midbrain reticular nucleus	MRN	4	0	15	16	1	0	7	3	9	12	223	15	26	6	105	178	112	357	3	1	11	11	6	7.75	67.5	188	6.5	1.75	61.5	182	1.29167	11.25	31.3333	24.2581	1.08333	0.83871	1	0.0420139
485	grey	BS	MB	MBmot	SCm	-	-	-	-	Superior colliculus/ motor related	SCm	6	0	5	6	1	1	0	5	8	8	76	15	7	5	22	20	32	28	3	1	3	6	3.16667	5.25	25.75	25.5	3.25	2.08333	22.5833	22.3333	1.65789	8.13158	8.05263	4.85714	1.02632	0.619048	1	0.567775
486	grey	BS	MB	MBmot	SCm	SCdg	-	-	-	Superior colliculus/ motor related/ deep gray layer	SCdg	1	0	1	1	0	1	0	0	0	2	13	1	2	2	3	5	9	10	0	1	2	0	0.666667	0.5	4.5	6.75	0.75	-0.166667	3.83333	6.08333	0.75	6.75	10.125	13.5	1.125	1.5	1	0.158932
487	grey	BS	MB	MBmot	SCm	SCdw	-	-	-	Superior colliculus/ motor related/ deep white layer	SCdw	1	0	0	0	0	0	0	0	0	0	5	3	0	0	3	1	0	2	0	0	0	0	0.166667	0	2	1.5	0	-0.166667	1.83333	1.33333	0	12	9	NA	0	NA	1	0.777728
488	grey	BS	MB	MBmot	SCm	SCiw	-	-	-	Superior colliculus/ motor related/ intermediate white layer	SCiw	2	0	2	3	1	0	0	3	7	5	48	4	5	3	7	11	6	6	2	0	0	4	1.33333	3.75	15	7.5	1.5	2.41667	13.6667	6.16667	2.8125	11.25	5.625	2	1.125	0.4	1	1
489	grey	BS	MB	MBmot	SCm	SCig	-	-	-	Superior colliculus/ motor related/ intermediate gray layer	SCig	2	0	2	2	0	0	0	2	1	1	10	7	0	0	9	3	17	10	1	0	1	2	1	1	4.25	9.75	1	0	3.25	8.75	1	4.25	9.75	9.75	1	1	1	0.225778
490	grey	BS	MB	MBmot	PRT	-	-	-	-	Pretectal region	PRT	1	3	2	8	0	0	1	0	1	5	22	7	3	4	8	15	15	20	0	1	0	2	2.33333	1.75	9	14.5	0.75	-0.583333	6.66667	12.1667	0.75	3.85714	6.21429	8.28571	0.321429	0.428571	1	0.0560823
491	grey	BS	MB	MBmot	PRT	APN	-	-	-	Anterior pretectal nucleus	APN	0	2	0	5	0	0	0	0	1	3	11	5	3	2	6	8	8	5	0	1	0	1	1.16667	1	5.25	6.75	0.5	-0.166667	4.08333	5.58333	0.857143	4.5	5.78571	6.75	0.428571	0.5	1	0.068497
492	grey	BS	MB	MBmot	PRT	MPT	-	-	-	Medial pretectal area	MPT	0	0	0	0	0	0	0	0	0	0	0	0	0	0	0	0	0	1	0	0	0	0	0	0	0	0.25	0	0	0	0.25	NA	NA	NA	NA	NA	NA	1	1
493	grey	BS	MB	MBmot	PRT	NOT	-	-	-	Nucleus of the optic tract	NOT	1	1	1	2	0	0	1	0	0	0	2	0	0	0	1	1	2	4	0	0	0	0	0.833333	0.25	0.5	2	0	-0.583333	-0.333333	1.16667	0.3	0.6	2.4	8	0	0	1	0.783012
494	grey	BS	MB	MBmot	PRT	NPC	-	-	-	Nucleus of the posterior commissure	NPC	0	0	0	1	0	0	0	0	0	1	8	0	0	1	0	3	4	9	0	0	0	0	0.166667	0.25	2.25	4	0	0.0833333	2.08333	3.83333	1.5	13.5	24	16	0	0	1	0.429372
495	grey	BS	MB	MBmot	PRT	OP	-	-	-	Olivary pretectal nucleus	OP	0	0	0	0	0	0	0	0	0	0	0	1	0	0	0	0	0	0	0	0	0	0	0	0	0.25	0	0	0	0.25	0	NA	NA	NA	NA	NA	NA	1	1
496	grey	BS	MB	MBmot	PRT	PPT	-	-	-	Posterior pretectal nucleus	PPT	0	0	1	0	0	0	0	0	0	1	1	1	0	1	0	0	0	0	0	0	0	0	0.166667	0.25	0.75	0	0	0.0833333	0.583333	-0.166667	1.5	4.5	0	0	0	0	1	1
497	grey	BS	MB	MBmot	PRT	RPF	-	-	-	Retroparafascicular nucleus	RPF	0	0	0	0	0	0	0	0	0	0	0	0	0	0	1	3	1	1	0	0	0	1	0	0	0	1.5	0.25	0	0	1.5	NA	NA	NA	NA	NA	NA	1	0.0146829
498	grey	BS	MB	MBmot	CUN	-	-	-	-	Cuneiform nucleus	CUN	0	0	0	0	0	0	2	0	0	0	6	0	1	0	12	5	1	22	0	0	1	1	0	0.5	1.75	10	0.5	0.5	1.75	10	NA	NA	NA	20	NA	1	1	0.0444155
499	grey	BS	MB	MBmot	RN	-	-	-	-	Red nucleus	RN	1	0	0	0	0	0	0	0	0	0	26	4	2	2	10	4	3	12	0	1	0	1	0.166667	0	8.5	7.25	0.5	-0.166667	8.33333	7.08333	0	51	43.5	NA	3	NA	1	0.798523
500	grey	BS	MB	MBmot	LT	-	-	-	-	Lateral terminal nucleus of the accessory optic tract	LT	0	0	0	0	0	0	0	0	0	0	0	0	0	0	0	0	1	0	0	0	0	0	0	0	0	0.25	0	0	0	0.25	NA	NA	NA	NA	NA	NA	1	1
501	grey	BS	MB	MBmot	DT	-	-	-	-	Dorsal terminal nucleus of the accessory optic tract	DT	0	0	0	0	0	0	0	0	0	0	0	0	0	0	1	0	0	0	0	0	0	0	0	0	0	0.25	0	0	0	0.25	NA	NA	NA	NA	NA	NA	1	1
502	grey	BS	MB	MBmot	MT	-	-	-	-	Medial terminal nucleus of the accessory optic tract	MT	0	0	0	0	0	0	0	0	0	0	1	0	0	0	0	0	0	0	0	0	0	0	0	0	0.25	0	0	0	0.25	0	NA	NA	NA	NA	NA	NA	1	1
503	grey	BS	HB	-	-	-	-	-	-	Hindbrain	HB	347	90	238	263	0	45	547	230	291	576	2571	1509	154	200	1745	2192	2323	1592	35	14	30	175	163.833	411	1108.5	1963	63.5	247.167	944.667	1799.17	2.50865	6.76602	11.9817	4.77616	0.387589	0.154501	1	0.0637398
504	grey	BS	HB	MY	-	-	-	-	-	Medulla	MY	219	81	126	38	0	41	304	118	195	199	503	1073	68	137	901	1096	1192	178	35	14	30	175	84.1667	204	445.25	841.75	63.5	119.833	361.083	757.583	2.42376	5.2901	10.001	4.12623	0.754455	0.311275	1	0.0637398
505	grey	BS	HB	MY	MY-mot	-	-	-	-	Medulla/ motor related	MY-mot	122	11	50	28	0	33	131	38	85	84	420	681	55	93	593	772	750	123	35	14	30	175	40.6667	84.5	312.25	559.5	63.5	43.8333	271.583	518.833	2.07787	7.67828	13.7582	6.6213	1.56148	0.751479	1	0.0637398
506	grey	BS	HB	MY	MY-mot	VI	-	-	-	Abducens nucleus	VI	0	0	0	0	0	0	0	0	0	0	0	0	4	1	0	0	0	0	0	0	0	0	0	0	1.25	0	0	0	1.25	0	NA	NA	NA	NA	NA	NA	1	1
507	grey	BS	HB	MY	MY-mot	VII	-	-	-	Facial motor nucleus	VII	1	4	4	0	0	0	6	0	4	6	61	49	11	9	56	42	55	49	1	0	3	30	1.5	4	32.5	50.5	8.5	2.5	31	49	2.66667	21.6667	33.6667	12.625	5.66667	2.125	1	0.0619347
508	grey	BS	HB	MY	MY-mot	ACVII	-	-	-	Accessory facial motor nucleus	ACVII	0	0	0	0	0	0	0	0	0	0	4	0	2	0	0	0	1	0	0	0	0	0	0	0	1.5	0.25	0	0	1.5	0.25	NA	NA	NA	NA	NA	NA	1	1
509	grey	BS	HB	MY	MY-mot	AMB	-	-	-	Nucleus ambiguus	AMB	1	0	0	1	0	1	0	0	0	0	0	4	0	0	3	3	0	0	0	0	0	0	0.5	0	1	1.5	0	-0.5	0.5	1	0	2	3	NA	0	NA	1	1
510	grey	BS	HB	MY	MY-mot	AMB	AMBd	-	-	Nucleus ambiguus/ dorsal division	AMBd	1	0	0	1	0	1	0	0	0	0	0	1	0	0	0	0	0	0	0	0	0	0	0.5	0	0.25	0	0	-0.5	-0.25	-0.5	0	0.5	0	NA	0	NA	0.750733	0.750733
511	grey	BS	HB	MY	MY-mot	AMB	AMBv	-	-	Nucleus ambiguus/ ventral division	AMBv	0	0	0	0	0	0	0	0	0	0	0	3	0	0	3	3	0	0	0	0	0	0	0	0	0.75	1.5	0	0	0.75	1.5	NA	NA	NA	NA	NA	NA	1	0.491026
512	grey	BS	HB	MY	MY-mot	DMX	-	-	-	Dorsal motor nucleus of the vagus nerve	DMX	3	0	0	0	0	0	0	0	0	0	1	5	0	0	8	21	6	0	0	0	0	7	0.5	0	1.5	8.75	1.75	-0.5	1	8.25	0	3	17.5	NA	3.5	NA	1	0.23041
513	grey	BS	HB	MY	MY-mot	GRN	-	-	-	Gigantocellular reticular nucleus	GRN	18	1	4	7	0	1	22	5	7	5	37	34	16	21	87	47	45	9	1	2	12	1	5.16667	9.75	27	47	4	4.58333	21.8333	41.8333	1.8871	5.22581	9.09677	4.82051	0.774194	0.410256	1	0.0409555
514	grey	BS	HB	MY	MY-mot	ICB	-	-	-	Infracerebellar nucleus	ICB	0	0	0	0	0	0	0	0	0	0	0	0	1	0	1	3	1	3	0	0	0	2	0	0	0.25	2	0.5	0	0.25	2	NA	NA	NA	NA	NA	NA	1	0.0342298
515	grey	BS	HB	MY	MY-mot	IO	-	-	-	Inferior olivary complex	IO	0	0	2	2	0	5	3	3	8	8	4	12	0	5	14	31	39	0	6	0	0	5	1.5	5.5	5.25	21	2.75	4	3.75	19.5	3.66667	3.5	14	3.81818	1.83333	0.5	1	0.392167
516	grey	BS	HB	MY	MY-mot	IRN	-	-	-	Intermediate reticular nucleus	IRN	18	1	6	2	0	2	20	5	11	16	127	135	5	15	122	103	124	18	4	4	2	16	4.83333	13	70.5	91.75	6.5	8.16667	65.6667	86.9167	2.68966	14.5862	18.9828	7.05769	1.34483	0.5	1	0.121395
517	grey	BS	HB	MY	MY-mot	ISN	-	-	-	Inferior salivatory nucleus	ISN	0	0	0	0	0	0	0	0	0	0	0	1	0	0	0	0	0	0	0	0	0	0	0	0	0.25	0	0	0	0.25	0	NA	NA	NA	NA	NA	NA	1	1
518	grey	BS	HB	MY	MY-mot	LIN	-	-	-	Linear nucleus of the medulla	LIN	0	0	0	0	0	1	3	0	0	0	1	3	0	0	1	5	5	0	0	0	0	0	0.166667	0.75	1	2.75	0	0.583333	0.833333	2.58333	4.5	6	16.5	3.66667	0	0	1	0.520743
519	grey	BS	HB	MY	MY-mot	LRN	-	-	-	Lateral reticular nucleus	LRN	16	1	2	4	0	0	5	7	2	8	0	12	0	0	28	19	84	0	0	0	0	2	3.83333	5.5	3	32.75	0.5	1.66667	-0.833333	28.9167	1.43478	0.782609	8.54348	5.95455	0.130435	0.0909091	1	0.314741
520	grey	BS	HB	MY	MY-mot	LRN	LRNm	-	-	Lateral reticular nucleus/ magnocellular part	LRNm	15	1	2	0	0	0	5	7	2	8	0	10	0	0	28	19	83	0	0	0	0	1	3	5.5	2.5	32.5	0.25	2.5	-0.5	29.5	1.83333	0.833333	10.8333	5.90909	0.0833333	0.0454545	1	0.269485
521	grey	BS	HB	MY	MY-mot	LRN	LRNp	-	-	Lateral reticular nucleus/ parvicellular part	LRNp	1	0	0	4	0	0	0	0	0	0	0	2	0	0	0	0	1	0	0	0	0	1	0.833333	0	0.5	0.25	0.25	-0.833333	-0.333333	-0.583333	0	0.6	0.3	NA	0.3	NA	1	1
522	grey	BS	HB	MY	MY-mot	MARN	-	-	-	Magnocellular reticular nucleus	MARN	1	0	1	2	0	16	7	1	5	1	14	27	2	5	18	14	14	3	0	0	8	2	3.33333	3.5	12	12.25	2.5	0.166667	8.66667	8.91667	1.05	3.6	3.675	3.5	0.75	0.714286	1	0.821829
523	grey	BS	HB	MY	MY-mot	MDRN	-	-	-	Medullary reticular nucleus	MDRN	30	1	8	0	0	5	15	4	17	7	1	109	0	1	77	143	138	0	1	1	0	9	7.33333	10.75	27.75	89.5	2.75	3.41667	20.4167	82.1667	1.46591	3.78409	12.2045	8.32558	0.375	0.255814	1	0.129683
524	grey	BS	HB	MY	MY-mot	MDRN	MDRNd	-	-	Medullary reticular nucleus/ dorsal part	MDRNd	5	1	5	0	0	1	5	1	9	3	0	54	0	0	38	89	97	0	1	0	0	3	2	4.5	13.5	56	1	2.5	11.5	54	2.25	6.75	28	12.4444	0.5	0.222222	1	1
525	grey	BS	HB	MY	MY-mot	MDRN	MDRNv	-	-	Medullary reticular nucleus/ ventral part	MDRNv	25	0	3	0	0	4	10	3	8	4	1	55	0	1	39	54	41	0	0	1	0	6	5.33333	6.25	14.25	33.5	1.75	0.916667	8.91667	28.1667	1.17188	2.67188	6.28125	5.36	0.328125	0.28	1	0.370606
526	grey	BS	HB	MY	MY-mot	PARN	-	-	-	Parvicellular reticular nucleus	PARN	2	1	15	0	0	0	27	2	12	19	109	172	6	7	96	162	132	14	5	3	1	3	3	15	73.5	101	3	12	70.5	98	5	24.5	33.6667	6.73333	1	0.2	0.878075	0.0760513
527	grey	BS	HB	MY	MY-mot	PAS	-	-	-	Parasolitary nucleus	PAS	3	0	0	0	0	0	1	3	0	3	0	0	0	0	4	0	2	0	0	0	0	0	0.5	1.75	0	1.5	0	1.25	-0.5	1	3.5	0	3	0.857143	0	0	1	1
528	grey	BS	HB	MY	MY-mot	PGRN	-	-	-	Paragigantocellular reticular nucleus	PGRN	6	0	5	0	0	0	7	1	3	4	7	40	1	6	23	39	46	14	4	0	1	6	1.83333	3.75	13.5	30.5	2.75	1.91667	11.6667	28.6667	2.04545	7.36364	16.6364	8.13333	1.5	0.733333	1	0.0313035
529	grey	BS	HB	MY	MY-mot	PGRN	PGRNd	-	-	Paragigantocellular reticular nucleus/ dorsal part	PGRNd	1	0	0	0	0	0	1	0	2	0	2	1	1	2	0	1	2	1	1	0	0	0	0.166667	0.75	1.5	1	0.25	0.583333	1.33333	0.833333	4.5	9	6	1.33333	1.5	0.333333	1	0.901308
530	grey	BS	HB	MY	MY-mot	PGRN	PGRNl	-	-	Paragigantocellular reticular nucleus/ lateral part	PGRNl	5	0	5	0	0	0	6	1	1	4	5	39	0	4	23	38	44	13	3	0	1	6	1.66667	3	12	29.5	2.5	1.33333	10.3333	27.8333	1.8	7.2	17.7	9.83333	1.5	0.833333	1	0.036454
531	grey	BS	HB	MY	MY-mot	PHY	-	-	-	Perihypoglossal nuclei	PHY	2	0	0	0	0	1	2	0	2	1	3	6	0	1	6	11	3	1	2	0	0	4	0.5	1.25	2.5	5.25	1.5	0.75	2	4.75	2.5	5	10.5	4.2	3	1.2	1	0.238961
532	grey	BS	HB	MY	MY-mot	PHY	NR	-	-	Nucleus of Roller	NR	1	0	0	0	0	0	1	0	0	0	0	1	0	0	3	5	0	0	0	0	0	3	0.166667	0.25	0.25	2	0.75	0.0833333	0.0833333	1.83333	1.5	1.5	12	8	4.5	3	1	1
533	grey	BS	HB	MY	MY-mot	PHY	PRP	-	-	Nucleus prepositus	PRP	1	0	0	0	0	1	1	0	2	1	3	5	0	1	3	6	3	1	2	0	0	1	0.333333	1	2.25	3.25	0.75	0.666667	1.91667	2.91667	3	6.75	9.75	3.25	2.25	0.75	1	0.187392
534	grey	BS	HB	MY	MY-mot	PPY	-	-	-	Parapyramidal nucleus	PPY	0	0	0	1	0	0	0	0	0	0	1	0	0	1	0	3	2	2	0	0	0	2	0.166667	0	0.5	1.75	0.5	-0.166667	0.333333	1.58333	0	3	10.5	NA	3	NA	1	0.173273
535	grey	BS	HB	MY	MY-mot	VNC	-	-	-	Vestibular nuclei	VNC	7	2	1	8	0	0	10	6	8	6	36	50	7	13	34	76	37	10	11	2	3	65	3	7.5	26.5	39.25	20.25	4.5	23.5	36.25	2.5	8.83333	13.0833	5.23333	6.75	2.7	1	0.276528
536	grey	BS	HB	MY	MY-mot	VNC	LAV	-	-	Lateral vestibular nucleus	LAV	0	0	0	6	0	0	1	0	0	0	4	2	0	0	0	2	0	1	1	0	0	6	1	0.25	1.5	0.75	1.75	-0.75	0.5	-0.25	0.25	1.5	0.75	3	1.75	7	1	1
537	grey	BS	HB	MY	MY-mot	VNC	MV	-	-	Medial vestibular nucleus	MV	5	1	1	0	0	0	7	2	6	2	21	30	4	8	26	46	26	5	5	2	3	32	1.16667	4.25	15.75	25.75	10.5	3.08333	14.5833	24.5833	3.64286	13.5	22.0714	6.05882	9	2.47059	1	0.110551
538	grey	BS	HB	MY	MY-mot	VNC	SPIV	-	-	Spinal vestibular nucleus	SPIV	0	1	0	2	0	0	1	4	2	3	4	17	1	3	3	22	8	3	3	0	0	9	0.5	2.5	6.25	9	3	2	5.75	8.5	5	12.5	18	3.6	6	1.2	1	0.479209
539	grey	BS	HB	MY	MY-mot	VNC	SUV	-	-	Superior vestibular nucleus	SUV	2	0	0	0	0	0	1	0	0	1	7	1	2	2	5	6	3	1	2	0	0	18	0.333333	0.5	3	3.75	5	0.166667	2.66667	3.41667	1.5	9	11.25	7.5	15	10	1	1
540	grey	BS	HB	MY	MY-mot	x	-	-	-	Nucleus x	x	0	0	0	0	0	0	0	0	1	0	0	1	0	0	0	0	2	0	0	0	0	0	0	0.25	0.25	0.5	0	0.25	0.25	0.5	NA	NA	NA	2	NA	0	1	1
541	grey	BS	HB	MY	MY-mot	XII	-	-	-	Hypoglossal nucleus	XII	14	0	2	1	0	1	3	1	5	0	14	20	0	8	15	50	14	0	0	2	0	21	3	2.25	10.5	19.75	5.75	-0.75	7.5	16.75	0.75	3.5	6.58333	8.77778	1.91667	2.55556	1	0.576779
542	grey	BS	HB	MY	MY-mot	y	-	-	-	Nucleus y	y	0	0	0	0	0	0	0	0	0	0	0	1	0	0	0	0	0	0	0	0	0	0	0	0	0.25	0	0	0	0.25	0	NA	NA	NA	NA	NA	NA	1	1
543	grey	CB	-	-	-	-	-	-	-	Cerebellum	CB	68	50	72	164	3	14	62	40	187	98	131	89	14	50	259	526	428	108	42	17	19	202	61.8333	96.75	71	330.25	70	34.9167	9.16667	268.417	1.56469	1.14825	5.34097	3.41344	1.13208	0.723514	1	0.231422
544	grey	CB	CBX	-	-	-	-	-	-	Cerebellar cortex	CBX	62	49	68	159	0	10	52	32	182	93	65	51	10	17	208	438	382	89	31	14	10	179	58	89.75	35.75	279.25	58.5	31.75	-22.25	221.25	1.54741	0.616379	4.81466	3.11142	1.00862	0.651811	1	0.321444
545	grey	CB	CBX	VERM	-	-	-	-	-	Vermal regions	VERM	39	29	15	84	0	1	29	13	107	43	28	29	9	12	70	206	107	47	0	6	7	73	28	48	19.5	107.5	21.5	20	-8.5	79.5	1.71429	0.696429	3.83929	2.23958	0.767857	0.447917	1	0.25296
546	grey	CB	CBX	VERM	LING	-	-	-	-	Lingula (I)	LING	0	3	0	0	0	0	0	3	1	1	3	0	0	0	0	1	0	3	0	0	0	1	0.5	1.25	0.75	1	0.25	0.75	0.25	0.5	2.5	1.5	2	0.8	0.5	0.2	1	1
547	grey	CB	CBX	VERM	CENT	-	-	-	-	Central lobule	CENT	6	8	6	22	0	0	5	6	19	11	6	2	9	2	16	47	11	19	0	1	6	8	7	10.25	4.75	23.25	3.75	3.25	-2.25	16.25	1.46429	0.678571	3.32143	2.26829	0.535714	0.365854	1	0.304403
548	grey	CB	CBX	VERM	CENT	CENT2	-	-	-	Lobule II	CENT2	4	3	4	2	0	0	1	4	16	6	2	0	4	1	4	15	3	9	0	0	5	5	2.16667	6.75	1.75	7.75	2.5	4.58333	-0.416667	5.58333	3.11538	0.807692	3.57692	1.14815	1.15385	0.37037	1	0.719925
549	grey	CB	CBX	VERM	CENT	CENT3	-	-	-	Lobule III	CENT3	2	5	2	20	0	0	4	2	3	5	4	2	5	1	12	32	8	10	0	1	1	3	4.83333	3.5	3	15.5	1.25	-1.33333	-1.83333	10.6667	0.724138	0.62069	3.2069	4.42857	0.258621	0.357143	1	0.429372
550	grey	CB	CBX	VERM	CUL	-	-	-	-	Culmen	CUL	1	9	5	52	0	0	3	0	27	12	6	1	0	4	14	65	24	15	0	0	1	35	11.1667	10.5	2.75	29.5	9	-0.666667	-8.41667	18.3333	0.940299	0.246269	2.64179	2.80952	0.80597	0.857143	1	1
551	grey	CB	CBX	VERM	CUL	CUL4,5	-	-	-	Lobules IV-V	CUL4,5	130	2688.3	3189.33	3062.09	0	0	4854	0	7546.11	3914.12	1369.17	4246	0	11020	1448.35	2746.34	5998.14	7333.34	0	0	8895	8358.68	1511.62	4078.56	4158.79	4381.54	4313.42	2566.94	2647.17	2869.92	2.69814	2.75122	2.89857	1.07429	2.85351	1.05758	1	1
552	grey	CB	CBX	VERM	DEC	-	-	-	-	Declive (VI)	DEC	18	1	1	7	0	0	4	0	17	9	4	2	0	0	5	21	10	6	0	1	0	9	4.5	7.5	1.5	10.5	2.5	3	-3	6	1.66667	0.333333	2.33333	1.4	0.555556	0.333333	1	1
553	grey	CB	CBX	VERM	FOTU	-	-	-	-	Folium-tuber vermis (VII)	FOTU	3	3	0	0	0	1	1	0	9	1	2	3	0	1	5	7	5	1	0	0	0	2	1.16667	2.75	1.5	4.5	0.5	1.58333	0.333333	3.33333	2.35714	1.28571	3.85714	1.63636	0.428571	0.181818	1	0.668534
554	grey	CB	CBX	VERM	PYR	-	-	-	-	Pyramus (VIII)	PYR	3	2	0	2	0	0	1	0	7	0	3	4	0	0	18	17	8	0	0	0	0	2	1.16667	2	1.75	10.75	0.5	0.833333	0.583333	9.58333	1.71429	1.5	9.21429	5.375	0.428571	0.25	1	1
555	grey	CB	CBX	VERM	UVU	-	-	-	-	Uvula (IX)	UVU	8	2	2	1	0	0	11	1	11	6	3	17	0	3	11	37	27	0	0	2	0	5	2.16667	7.25	5.75	18.75	1.75	5.08333	3.58333	16.5833	3.34615	2.65385	8.65385	2.58621	0.807692	0.241379	1	0.878075
556	grey	CB	CBX	VERM	NOD	-	-	-	-	Nodulus (X)	NOD	0	1	1	0	0	0	4	3	16	3	1	0	0	2	1	11	22	3	0	2	0	11	0.333333	6.5	0.75	9.25	3.25	6.16667	0.416667	8.91667	19.5	2.25	27.75	1.42308	9.75	0.5	1	0.433381
557	grey	CB	CBX	HEM	-	-	-	-	-	Hemispheric regions	HEM	23	20	53	75	0	9	23	19	75	50	37	22	1	5	138	232	275	42	31	8	3	106	30	41.75	16.25	171.75	37	11.75	-13.75	141.75	1.39167	0.541667	5.725	4.11377	1.23333	0.886228	1	0.45439
558	grey	CB	CBX	HEM	SIM	-	-	-	-	Simple lobule	SIM	2	5	6	26	0	0	3	2	12	4	7	2	0	1	9	60	58	11	21	0	0	17	6.5	5.25	2.5	34.5	9.5	-1.25	-4	28	0.807692	0.384615	5.30769	6.57143	1.46154	1.80952	1	0.606369
559	grey	CB	CBX	HEM	AN	-	-	-	-	Ansiform lobule	AN	3	6	12	26	0	0	8	11	30	20	8	8	0	2	34	90	106	13	7	4	0	37	7.83333	17.25	4.5	60.75	12	9.41667	-3.33333	52.9167	2.20213	0.574468	7.75532	3.52174	1.53191	0.695652	1	0.218047
560	grey	CB	CBX	HEM	AN	ANcr1	-	-	-	Crus 1	ANcr1	1	5	5	17	0	0	1	2	15	15	3	2	0	1	18	37	81	8	5	0	0	24	4.66667	8.25	1.5	36	7.25	3.58333	-3.16667	31.3333	1.76786	0.321429	7.71429	4.36364	1.55357	0.878788	1	0.377388
561	grey	CB	CBX	HEM	AN	ANcr2	-	-	-	Crus 2	ANcr2	2	1	7	9	0	0	7	9	15	5	5	6	0	1	16	53	25	5	2	4	0	13	3.16667	9	3	24.75	4.75	5.83333	-0.166667	21.5833	2.84211	0.947368	7.81579	2.75	1.5	0.527778	1	0.116942
562	grey	CB	CBX	HEM	PRM	-	-	-	-	Paramedian lobule	PRM	4	2	9	4	0	8	3	1	13	7	15	5	0	1	18	39	26	0	0	0	0	10	4.5	6	5.25	20.75	2.5	1.5	0.75	16.25	1.33333	1.16667	4.61111	3.45833	0.555556	0.416667	1	0.234219
563	grey	CB	CBX	HEM	COPY	-	-	-	-	Copula pyramidis	COPY	1	2	2	4	0	1	2	5	6	4	3	2	0	0	7	29	41	2	0	0	0	0	1.66667	4.25	1.25	19.75	0	2.58333	-0.416667	18.0833	2.55	0.75	11.85	4.64706	0	0	1	0.614982
564	grey	CB	CBX	HEM	PFL	-	-	-	-	Paraflocculus	PFL	7	5	19	11	0	0	5	0	11	11	1	5	1	1	61	12	31	11	3	4	2	35	7	6.75	2	28.75	11	-0.25	-5	21.75	0.964286	0.285714	4.10714	4.25926	1.57143	1.62963	1	0.40954
565	grey	CB	CBX	HEM	FL	-	-	-	-	Flocculus	FL	6	0	5	4	0	0	2	0	3	4	3	0	0	0	9	2	13	5	0	0	1	7	2.5	2.25	0.75	7.25	2	-0.25	-1.75	4.75	0.9	0.3	2.9	3.22222	0.8	0.888889	1	0.538685
566	grey	CB	CBN	-	-	-	-	-	-	Cerebellar nuclei	CBN	6	1	3	3	3	4	10	3	3	4	59	37	3	28	46	81	40	16	5	3	9	21	3.33333	5	31.75	45.75	9.5	1.66667	28.4167	42.4167	1.5	9.525	13.725	9.15	2.85	1.9	1	0.0416435
567	grey	CB	CBN	FN	-	-	-	-	-	Fastigial nucleus	FN	0	0	1	1	1	3	2	0	1	2	14	10	0	14	6	16	11	2	1	0	1	4	1	1.25	9.5	8.75	1.5	0.25	8.5	7.75	1.25	9.5	8.75	7	1.5	1.2	1	0.322019
568	grey	CB	CBN	IP	-	-	-	-	-	Interposed nucleus	IP	3	0	1	0	2	1	8	3	1	0	36	16	3	12	32	56	19	10	4	2	3	11	1.16667	3	16.75	29.25	5	1.83333	15.5833	28.0833	2.57143	14.3571	25.0714	9.75	4.28571	1.66667	1	0.0479676
569	grey	CB	CBN	DN	-	-	-	-	-	Dentate nucleus	DN	3	1	0	2	0	0	0	0	1	1	7	10	0	2	8	9	9	3	0	1	5	6	1	0.5	4.75	7.25	3	-0.5	3.75	6.25	0.5	4.75	7.25	14.5	3	6	1	0.242366
570	grey	CB	CBN	VeCB	-	-	-	-	-	Vestibulocerebellar nucleus	VeCB	0	0	1	0	0	0	0	0	0	1	2	1	0	0	0	0	1	1	0	0	0	0	0.166667	0.25	0.75	0.5	0	0.0833333	0.583333	0.333333	1.5	4.5	3	2	0	0	1	1
571	fiber tracts	-	-	-	-	-	-	-	-	fiber tracts	fiber tracts	102	166	106	221	5	16	146	199	162	145	415	143	54	97	417	443	596	698	70	157	194	250	102.667	163	177.25	538.5	167.75	60.3333	74.5833	435.833	1.58766	1.72646	5.24513	3.30368	1.63393	1.02914	1	0.00125156
572	fiber tracts	cm	-	-	-	-	-	-	-	cranial nerves	cm	67	142	66	96	3	2	94	131	63	66	153	34	13	28	151	103	151	246	13	100	98	67	62.6667	88.5	57	162.75	69.5	25.8333	-5.66667	100.083	1.41223	0.909574	2.59707	1.83898	1.10904	0.785311	1	0.257002
573	fiber tracts	cm	von	-	-	-	-	-	-	vomeronasal nerve	von	0	0	0	0	0	0	0	0	0	0	0	0	0	0	3	2	0	0	0	0	0	0	0	0	0	1.25	0	0	0	1.25	NA	NA	NA	NA	#DIV/0!	#DIV/0!	1	0.211693
574	fiber tracts	cm	In	-	-	-	-	-	-	olfactory nerve	In	61	95	61	78	3	2	68	121	52	50	81	16	7	14	78	54	93	162	13	97	79	35	50	72.75	29.5	96.75	56	22.75	-20.5	46.75	1.455	0.59	1.935	1.3299	1.12	0.769759	1	0.998273
575	fiber tracts	cm	In	onl	-	-	-	-	-	olfactory nerve layer of main olfactory bulb	onl	39	93	54	65	2	0	64	113	46	25	39	6	2	4	18	9	37	89	2	91	57	9	42.1667	62	12.75	38.25	39.75	19.8333	-29.4167	-3.91667	1.47036	0.302372	0.907115	0.616935	0.942688	0.641129	1	1
576	fiber tracts	cm	In	lotg	-	-	-	-	-	lateral olfactory tract/ general	lotg	18	2	7	3	1	1	2	2	6	24	19	6	2	4	31	22	28	23	6	4	6	9	5.33333	8.5	7.75	26	6.25	3.16667	2.41667	20.6667	1.59375	1.45312	4.875	3.05882	1.17188	0.735294	1	0.0223136
577	fiber tracts	cm	In	lotg	lot	-	-	-	-	lateral olfactory tract/ body	lot	2	2	6	3	1	1	2	2	2	15	17	4	1	3	26	18	26	17	5	1	4	9	2.5	5.25	6.25	21.75	4.75	2.75	3.75	19.25	2.1	2.5	8.7	4.14286	1.9	0.904762	1	0.00232501
578	fiber tracts	cm	In	lotg	lotd	-	-	-	-	dorsal limb	lotd	16	0	1	0	0	0	0	0	4	9	2	2	1	1	5	4	2	6	1	3	2	0	2.83333	3.25	1.5	4.25	1.5	0.416667	-1.33333	1.41667	1.14706	0.529412	1.5	1.30769	0.529412	0.461538	1	1
579	fiber tracts	cm	In	aco	-	-	-	-	-	anterior commissure/ olfactory limb	aco	4	0	0	10	0	1	2	6	0	1	23	4	3	6	29	23	28	50	5	2	16	17	2.5	2.25	9	32.5	10	-0.25	6.5	30	0.9	3.6	13	14.4444	4	4.44444	1	0.00203732
580	fiber tracts	cm	IIn	-	-	-	-	-	-	optic nerve	IIn	5	6	1	0	0	0	2	6	0	8	13	5	0	1	22	11	25	8	0	1	4	0	2	4	4.75	16.5	1.25	2	2.75	14.5	2	2.375	8.25	4.125	0.625	0.3125	1	0.143871
581	fiber tracts	cm	IIn	bsc	-	-	-	-	-	brachium of the superior colliculus	bsc	0	0	0	0	0	0	0	1	0	0	0	1	0	0	2	3	0	0	0	0	1	0	0	0.25	0.25	1.25	0.25	0.25	0.25	1.25	NA	NA	NA	5	NA	1	1	0.661927
582	fiber tracts	cm	IIn	csc	-	-	-	-	-	superior colliculus commissure	csc	0	0	0	0	0	0	0	0	0	0	0	0	0	0	1	0	0	0	0	0	0	0	0	0	0	0.25	0	0	0	0.25	NA	NA	NA	NA	NA	NA	1	1
583	fiber tracts	cm	IIn	och	-	-	-	-	-	optic chiasm	och	0	0	0	0	0	0	0	2	0	2	0	0	0	0	0	0	1	0	0	0	1	0	0	1	0	0.25	0.25	1	0	0.25	NA	NA	NA	0.25	NA	0.25	0.557745	1
584	fiber tracts	cm	IIn	opt	-	-	-	-	-	optic tract	opt	5	6	1	0	0	0	2	3	0	6	13	4	0	1	19	8	24	8	0	1	2	0	2	2.75	4.5	14.75	0.75	0.75	2.5	12.75	1.375	2.25	7.375	5.36364	0.375	0.272727	1	0.170021
585	fiber tracts	cm	IIIn	-	-	-	-	-	-	oculomotor nerve	IIIn	0	0	0	0	0	0	1	1	0	0	1	1	2	1	5	2	7	16	0	1	0	1	0	0.5	1.25	7.5	0.5	0.5	1.25	7.5	NA	NA	NA	15	NA	1	1	0.0116851
586	fiber tracts	cm	IIIn	mlf	-	-	-	-	-	medial longitudinal fascicle	mlf	0	0	0	0	0	0	1	1	0	0	0	1	2	1	5	2	7	13	0	1	0	1	0	0.5	1	6.75	0.5	0.5	1	6.75	NA	NA	NA	13.5	NA	1	1	0.014959
587	fiber tracts	cm	IIIn	pc	-	-	-	-	-	posterior commissure	pc	0	0	0	0	0	0	0	0	0	0	1	0	0	0	0	0	0	3	0	0	0	0	0	0	0.25	0.75	0	0	0.25	0.75	NA	NA	NA	NA	NA	NA	1	1
588	fiber tracts	cm	IVn	-	-	-	-	-	-	trochlear nerve	IVn	0	0	0	0	0	0	0	0	0	0	3	1	0	0	1	2	0	3	0	0	0	0	0	0	1	1.5	0	0	1	1.5	NA	NA	NA	NA	NA	NA	1	0.190321
589	fiber tracts	cm	Vn	-	-	-	-	-	-	trigeminal nerve	Vn	0	40	3	2	0	0	20	1	6	4	4	2	0	2	22	9	5	15	0	0	1	25	7.5	7.75	2	12.75	6.5	0.25	-5.5	5.25	1.03333	0.266667	1.7	1.64516	0.866667	0.83871	1	1
590	fiber tracts	cm	Vn	moV	-	-	-	-	-	motor root of the trigeminal nerve	moV	0	0	0	0	0	0	0	0	0	0	0	1	0	0	1	1	0	0	0	0	0	0	0	0	0.25	0.5	0	0	0.25	0.5	NA	NA	NA	NA	NA	NA	1	0.491026
591	fiber tracts	cm	Vn	sV	-	-	-	-	-	sensory root of the trigeminal nerve	sV	0	40	3	2	0	0	20	1	6	4	4	1	0	2	21	8	5	15	0	0	1	25	7.5	7.75	1.75	12.25	6.5	0.25	-5.75	4.75	1.03333	0.233333	1.63333	1.58065	0.866667	0.83871	1	1
592	fiber tracts	cm	Vn	sV	sptV	-	-	-	-	spinal tract of the trigeminal nerve	sptV	0	40	3	2	0	0	20	1	6	4	4	1	0	2	20	8	2	3	0	0	0	3	7.5	7.75	1.75	8.25	0.75	0.25	-5.75	0.75	1.03333	0.233333	1.1	1.06452	0.1	0.0967742	1	1
593	fiber tracts	cm	VIIn	-	-	-	-	-	-	facial nerve	VIIn	0	0	0	0	0	0	0	0	0	0	11	0	2	1	0	0	0	0	0	0	0	0	0	0	3.5	0	0	0	3.5	0	NA	NA	NA	NA	NA	NA	1	1
594	fiber tracts	cm	VIIn	gVIIn	-	-	-	-	-	genu of the facial nerve	gVIIn	0	0	0	0	0	0	0	0	0	0	10	0	1	0	0	0	0	0	0	0	0	0	0	0	2.75	0	0	0	2.75	0	NA	NA	NA	NA	NA	NA	1	1
595	fiber tracts	cm	VIIIn	-	-	-	-	-	-	vestibulocochlear nerve	VIIIn	0	1	0	13	0	0	2	1	3	3	13	7	2	5	12	12	12	27	0	0	6	3	2.33333	2.25	6.75	15.75	2.25	-0.0833333	4.41667	13.4167	0.964286	2.89286	6.75	7	0.964286	1	1	0.0409555
596	fiber tracts	cm	VIIIn	vVIIIn	-	-	-	-	-	vestibular nerve	vVIIIn	0	0	0	1	0	0	0	0	0	0	0	0	0	0	0	1	0	0	0	0	0	0	0.166667	0	0	0.25	0	-0.166667	-0.166667	0.0833333	0	0	1.5	NA	0	NA	1	1
597	fiber tracts	cm	VIIIn	cVIIIn	-	-	-	-	-	cochlear nerve	cVIIIn	0	1	0	12	0	0	2	1	3	3	13	7	2	5	12	11	12	27	0	0	6	3	2.16667	2.25	6.75	15.5	2.25	0.0833333	4.58333	13.3333	1.03846	3.11538	7.15385	6.88889	1.03846	1	1	0.038528
598	fiber tracts	cm	VIIIn	cVIIIn	tb	-	-	-	-	trapezoid body	tb	0	1	0	7	0	0	2	0	1	1	2	1	0	3	2	1	1	8	0	0	5	0	1.33333	1	1.5	3	1.25	-0.333333	0.166667	1.66667	0.75	1.125	2.25	3	0.9375	1.25	1	1
599	fiber tracts	cm	VIIIn	cVIIIn	das	-	-	-	-	dorsal acoustic stria	das	0	0	0	0	0	0	0	0	0	0	0	0	0	0	0	0	0	0	0	0	0	0	0	0	0	0	0	0	0	0	NA	NA	NA	NA	NA	NA	NA	NA
600	fiber tracts	cm	VIIIn	cVIIIn	ll	-	-	-	-	lateral lemniscus	ll	0	0	0	5	0	0	0	1	2	2	10	6	2	2	10	9	11	18	0	0	1	1	0.833333	1.25	5	12	0.5	0.416667	4.16667	11.1667	1.5	6	14.4	9.6	0.6	0.4	1	0.00109095
601	fiber tracts	cm	VIIIn	cVIIIn	cic	-	-	-	-	inferior colliculus commissure	cic	0	0	0	0	0	0	0	0	0	0	1	0	0	0	0	1	0	1	0	0	0	0	0	0	0.25	0.5	0	0	0.25	0.5	NA	NA	NA	NA	NA	NA	1	0.491026
602	fiber tracts	cm	VIIIn	cVIIIn	bic	-	-	-	-	brachium of the inferior colliculus	bic	0	0	0	0	0	0	0	0	0	0	0	0	0	0	0	0	0	0	0	0	0	2	0	0	0	0	0.5	0	0	0	NA	NA	NA	NA	NA	NA	1	1
603	fiber tracts	cm	Xn	-	-	-	-	-	-	vagus nerve	Xn	0	0	0	0	0	0	0	0	0	0	0	0	0	0	0	0	0	0	0	0	0	0	0	0	0	0	0	0	0	0	NA	NA	NA	NA	NA	NA	NA	NA
604	fiber tracts	cm	Xn	ts	-	-	-	-	-	solitary tract	ts	0	0	0	0	0	0	0	0	0	0	0	0	0	0	0	0	0	0	0	0	0	0	0	0	0	0	0	0	0	0	NA	NA	NA	NA	NA	NA	NA	NA
605	fiber tracts	cm	drt	-	-	-	-	-	-	dorsal roots	drt	1	0	1	3	0	0	1	1	2	1	27	2	0	4	8	11	9	15	0	1	8	3	0.833333	1.25	8.25	10.75	3	0.416667	7.41667	9.91667	1.5	9.9	12.9	8.6	3.6	2.4	1	0.381047
606	fiber tracts	cm	drt	cett	-	-	-	-	-	cervicothalamic tract	cett	1	0	1	3	0	0	1	1	2	1	27	2	0	4	8	11	9	15	0	1	8	3	0.833333	1.25	8.25	10.75	3	0.416667	7.41667	9.91667	1.5	9.9	12.9	8.6	3.6	2.4	1	0.381047
607	fiber tracts	cm	drt	cett	dc	-	-	-	-	dorsal column	dc	0	0	0	0	0	0	0	0	0	0	0	0	0	0	0	0	1	0	0	0	0	0	0	0	0	0.25	0	0	0	0.25	NA	NA	NA	NA	NA	NA	1	1
608	fiber tracts	cm	drt	cett	dc	cuf	-	-	-	cuneate fascicle	cuf	0	0	0	0	0	0	0	0	0	0	0	0	0	0	0	0	1	0	0	0	0	0	0	0	0	0.25	0	0	0	0.25	NA	NA	NA	NA	NA	NA	1	1
609	fiber tracts	cm	drt	cett	ml	-	-	-	-	medial lemniscus	ml	1	0	1	3	0	0	1	1	2	1	27	2	0	4	8	11	8	15	0	1	8	3	0.833333	1.25	8.25	10.5	3	0.416667	7.41667	9.66667	1.5	9.9	12.6	8.4	3.6	2.4	1	0.421421
610	fiber tracts	cbf	-	-	-	-	-	-	-	cerebellum related fiber tracts	cbf	12	15	8	28	0	1	8	9	29	17	67	8	6	12	57	77	63	47	6	1	2	53	10.6667	15.75	23.25	61	15.5	5.08333	12.5833	50.3333	1.47656	2.17969	5.71875	3.87302	1.45312	0.984127	1	0.044013
611	fiber tracts	cbf	cbc	-	-	-	-	-	-	cerebellar commissure	cbc	0	0	0	0	0	0	0	0	0	0	1	0	0	0	0	1	0	0	0	0	0	0	0	0	0.25	0.25	0	0	0.25	0.25	NA	NA	NA	NA	NA	NA	1	1
612	fiber tracts	cbf	cbp	-	-	-	-	-	-	cerebellar peduncles	cbp	9	15	5	9	0	0	4	9	21	11	25	3	1	5	28	28	14	35	1	1	2	40	6.33333	11.25	8.5	26.25	11	4.91667	2.16667	19.9167	1.77632	1.34211	4.14474	2.33333	1.73684	0.977778	1	0.327439
613	fiber tracts	cbf	cbp	scp	-	-	-	-	-	superior cerebelar peduncles	scp	2	0	2	2	0	0	1	3	3	2	19	0	1	1	16	17	7	32	1	1	2	36	1	2.25	5.25	18	10	1.25	4.25	17	2.25	5.25	18	8	10	4.44444	1	0.323898
614	fiber tracts	cbf	cbp	scp	dscp	-	-	-	-	superior cerebellar peduncle decussation	dscp	0	0	0	0	0	0	0	0	0	0	0	0	0	0	3	2	1	5	0	0	1	0	0	0	0	2.75	0.25	0	0	2.75	NA	NA	NA	NA	NA	NA	1	0.0153657
615	fiber tracts	cbf	cbp	scp	uf	-	-	-	-	uncinate fascicle	uf	0	0	0	0	0	0	0	0	0	0	1	0	0	1	0	0	0	0	0	0	0	1	0	0	0.5	0	0.25	0	0.5	0	NA	NA	NA	NA	NA	NA	1	1
616	fiber tracts	cbf	cbp	scp	sctv	-	-	-	-	ventral spinocerebellar tract	sctv	1	0	2	1	0	0	1	2	3	0	0	0	0	0	1	5	1	2	0	0	0	34	0.666667	1.5	0	2.25	8.5	0.833333	-0.666667	1.58333	2.25	0	3.375	1.5	12.75	5.66667	1	1
617	fiber tracts	cbf	cbp	mcp	-	-	-	-	-	middle cerebellar peduncle	mcp	1	0	0	6	0	0	1	5	2	3	1	1	0	0	5	3	6	2	0	0	0	1	1.16667	2.75	0.5	4	0.25	1.58333	-0.666667	2.83333	2.35714	0.428571	3.42857	1.45455	0.214286	0.0909091	1	0.444309
618	fiber tracts	cbf	cbp	icp	-	-	-	-	-	inferior cerebellar peduncle	icp	6	15	3	1	0	0	2	1	16	6	5	2	0	4	7	8	1	1	0	0	0	3	4.16667	6.25	2.75	4.25	0.75	2.08333	-1.41667	0.0833333	1.5	0.66	1.02	0.68	0.18	0.12	1	1
619	fiber tracts	cbf	cbp	icp	sctd	-	-	-	-	dorsal spinocerebellar tract	sctd	6	0	1	0	0	0	1	0	11	0	0	1	0	0	3	0	1	0	0	0	0	1	1.16667	3	0.25	1	0.25	1.83333	-0.916667	-0.166667	2.57143	0.214286	0.857143	0.333333	0.214286	0.0833333	1	1
620	fiber tracts	cbf	arb	-	-	-	-	-	-	arbor vitae	arb	3	0	3	19	0	1	4	0	8	6	41	5	5	7	29	48	49	12	5	0	0	13	4.33333	4.5	14.5	34.5	4.5	0.166667	10.1667	30.1667	1.03846	3.34615	7.96154	7.66667	1.03846	1	1	0.0568483
621	fiber tracts	scwm	-	-	-	-	-	-	-	supra-callosal cerebral white matter	scwm	0	0	2	2	0	0	0	0	0	0	1	1	0	0	4	0	10	11	4	0	0	1	0.666667	0	0.5	6.25	1.25	-0.666667	-0.166667	5.58333	0	0.75	9.375	NA	1.875	NA	1	0.907514
622	fiber tracts	Ifbs	-	-	-	-	-	-	-	lateral forebrain bundle system	lfbs	10	2	7	31	1	9	11	8	38	24	60	44	14	28	94	130	194	167	22	33	45	73	10	20.25	36.5	146.25	43.25	10.25	26.5	136.25	2.025	3.65	14.625	7.22222	4.325	2.1358	1	0.0139001
623	fiber tracts	Ifbs	cc	-	-	-	-	-	-	corpus callosum	cc	3	0	2	11	0	2	7	2	5	9	15	13	4	1	34	41	34	44	10	15	16	12	3	5.75	8.25	38.25	13.25	2.75	5.25	35.25	1.91667	2.75	12.75	6.65217	4.41667	2.30435	1	8.53957e-07
624	fiber tracts	Ifbs	cc	fa	-	-	-	-	-	corpus callosum/ anterior forceps	fa	2	0	1	6	0	2	4	1	0	1	6	3	2	1	17	15	12	13	3	8	9	1	1.83333	1.5	3	14.25	5.25	-0.333333	1.16667	12.4167	0.818182	1.63636	7.77273	9.5	2.86364	3.5	1	0.000219903
625	fiber tracts	Ifbs	cc	fa	ec					external capsule	ec	2	0	1	2	0	2	1	1	0	1	3	3	2	1	8	8	8	11	3	7	8	1	1.16667	0.75	2.25	8.75	4.75	-0.416667	1.08333	7.58333	0.642857	1.92857	7.5	11.6667	4.07143	6.33333	1	0.0799855
626	fiber tracts	Ifbs	cc	ee	-	-	-	-	-	corpus callosum/ extreme capsule	ee	0	0	0	0	0	0	0	0	0	0	0	0	1	0	0	1	2	2	0	0	0	0	0	0	0.25	1.25	0	0	0.25	1.25	NA	NA	NA	NA	NA	NA	1	0.0890677
627	fiber tracts	Ifbs	cc	ccg	-	-	-	-	-	genu of corpus callosum	ccg	0	0	1	2	0	0	2	0	1	3	0	2	0	0	7	13	2	7	0	1	3	1	0.5	1.5	0.5	7.25	1.25	1	0	6.75	3	1	14.5	4.83333	2.5	0.833333	1	0.0153657
628	fiber tracts	Ifbs	cc	fp	-	-	-	-	-	corpus callosum/ posterior forceps	fp	0	0	0	1	0	0	0	0	0	0	1	2	1	0	3	3	4	2	1	2	3	3	0.166667	0	1	3	2.25	-0.166667	0.833333	2.83333	0	6	18	NA	13.5	#DIV/0!	1	0.00106059
629	fiber tracts	Ifbs	cc	ccb	-	-	-	-	-	corpus callosum/ body	ccb	1	0	0	2	0	0	0	1	4	5	5	6	0	0	5	8	12	19	3	4	1	5	0.5	2.5	2.75	11	3.25	2	2.25	10.5	5	5.5	22	4.4	6.5	1.3	1	0.038857
630	fiber tracts	Ifbs	cc	ccs	-	-	-	-	-	corpus callosum/ splenium	ccs	0	0	0	0	0	0	1	0	0	0	3	0	0	0	2	1	2	1	3	0	0	2	0	0.25	0.75	1.5	1.25	0.25	0.75	1.5	NA	NA	NA	6	NA	5	1	0.516911
631	fiber tracts	Ifbs	cst	-	-	-	-	-	-	corticospinal tract	cst	5	2	5	18	0	5	2	5	32	15	41	22	9	24	47	71	127	96	6	10	17	52	5.83333	13.5	24	85.25	21.25	7.66667	18.1667	79.4167	2.31429	4.11429	14.6143	6.31481	3.64286	1.57407	1	0.00119555
632	fiber tracts	Ifbs	cst	int	-	-	-	-	-	internal capsule	int	0	0	0	13	0	5	1	1	4	8	18	16	9	19	34	59	104	79	5	7	10	18	3	3.5	15.5	69	10	0.5	12.5	66	1.16667	5.16667	23	19.7143	3.33333	2.85714	1	0.0203063
633	fiber tracts	Ifbs	cst	cpd	-	-	-	-	-	cerebal peduncle	cpd	1	1	1	1	0	0	0	1	0	0	2	0	0	1	6	3	9	4	0	2	0	2	0.666667	0.25	0.75	5.5	1	-0.416667	0.0833333	4.83333	0.375	1.125	8.25	22	1.5	4	1	0.21278
634	fiber tracts	Ifbs	cst	py	-	-	-	-	-	pyramid	py	4	1	4	1	0	0	0	1	26	5	1	0	0	4	2	4	8	5	1	0	7	30	1.66667	8	1.25	4.75	9.5	6.33333	-0.416667	3.08333	4.8	0.75	2.85	0.59375	5.7	1.1875	1	1
635	fiber tracts	Ifbs	cst	pyd	-	-	-	-	-	pyramidal decussation	pyd	0	0	0	0	0	0	0	2	2	0	0	3	0	0	1	4	0	0	0	0	0	0	0	1	0.75	1.25	0	1	0.75	1.25	NA	NA	NA	1.25	NA	0	1	1
636	fiber tracts	Ifbs	lfbst	-	-	-	-	-	-	thalamus related	lfbst	2	0	0	2	1	2	2	1	1	0	4	9	1	3	13	18	33	27	6	8	12	9	1.16667	1	4.25	22.75	8.75	-0.166667	3.08333	21.5833	0.857143	3.64286	19.5	22.75	7.5	8.75	1	0.036454
637	fiber tracts	Ifbs	lfbst	em	-	-	-	-	-	external medullary lamina of the thalamus	em	0	0	0	0	0	0	0	1	0	0	0	0	0	0	0	0	3	2	0	0	0	2	0	0.25	0	1.25	0.5	0.25	0	1.25	NA	NA	NA	5	NA	2	1	0.604445
638	fiber tracts	Ifbs	lfbst	or	-	-	-	-	-	optic radiation	or	1	0	0	2	0	2	2	0	0	0	3	6	0	1	7	11	14	14	6	7	5	6	0.833333	0.5	2.5	11.5	6	-0.333333	1.66667	10.6667	0.6	3	13.8	23	7.2	12	1	6.413e-05
639	fiber tracts	Ifbs	lfbst	ar	-	-	-	-	-	auditory radiation	ar	1	0	0	0	1	0	0	0	1	0	1	3	1	2	6	7	16	11	0	1	7	1	0.333333	0.25	1.75	10	2.25	-0.0833333	1.41667	9.66667	0.75	5.25	30	40	6.75	9	1	0.0492068
640	fiber tracts	eps	-	-	-	-	-	-	-	extrapyramidal fiber systems	eps	3	0	4	11	0	0	7	1	1	4	52	16	11	7	23	18	29	39	2	2	10	9	3	3.25	21.5	27.25	5.75	0.25	18.5	24.25	1.08333	7.16667	9.08333	8.38462	1.91667	1.76923	1	0.085401
641	fiber tracts	eps	epsc	-	-	-	-	-	-	cerebral nuclei related	epsc	0	0	0	0	0	0	0	0	0	0	5	9	0	0	0	0	4	4	0	0	1	0	0	0	3.5	2	0.25	0	3.5	2	NA	NA	NA	NA	NA	NA	1	1
642	fiber tracts	eps	epsc	nst	-	-	-	-	-	nigrostriatal tract	nst	0	0	0	0	0	0	0	0	0	0	5	9	0	0	0	0	4	4	0	0	1	0	0	0	3.5	2	0.25	0	3.5	2	NA	NA	NA	NA	NA	NA	1	1
643	fiber tracts	eps	tsp	-	-	-	-	-	-	tectospinal pathway	tsp	0	0	2	3	0	0	7	1	0	1	26	1	10	5	9	9	15	14	2	1	7	1	0.833333	2.25	10.5	11.75	2.75	1.41667	9.66667	10.9167	2.7	12.6	14.1	5.22222	3.3	1.22222	1	0.173678
644	fiber tracts	eps	tsp	tspd	-	-	-	-	-	direct tectospinal pathway	tspd	0	0	0	0	0	0	0	0	0	0	0	0	0	0	0	0	0	0	0	0	0	0	0	0	0	0	0	0	0	0	NA	NA	NA	NA	NA	NA	NA	NA
645	fiber tracts	eps	tsp	dtd	-	-	-	-	-	doral tegmental decussation	dtd	0	0	0	0	0	0	0	0	0	1	1	0	0	0	0	1	3	1	0	0	1	0	0	0.25	0.25	1.25	0.25	0.25	0.25	1.25	NA	NA	NA	5	NA	1	1	0.245484
646	fiber tracts	eps	tsp	tspc	-	-	-	-	-	crossed tectospinal pathway	tspc	0	0	2	3	0	0	7	1	0	0	25	1	10	5	9	8	12	13	2	1	6	1	0.833333	2	10.25	10.5	2.5	1.16667	9.41667	9.66667	2.4	12.3	12.6	5.25	3	1.25	1	0.231422
647	fiber tracts	eps	rust	-	-	-	-	-	-	rubrospinal tract	rust	3	0	2	8	0	0	0	0	1	3	21	6	1	2	14	9	10	21	0	1	2	8	2.16667	1	7.5	13.5	2.75	-1.16667	5.33333	11.3333	0.461538	3.46154	6.23077	13.5	1.26923	2.75	1	0.130586
648	fiber tracts	eps	rust	vtd	-	-	-	-	-	ventral tegmental decussation	vtd	0	0	0	0	0	0	0	0	0	0	1	0	0	0	1	2	0	0	0	0	0	0	0	0	0.25	0.75	0	0	0.25	0.75	NA	NA	NA	NA	NA	NA	1	0.453529
649	fiber tracts	mfbs	-	-	-	-	-	-	-	medial forebrain bundle system	mfbs	7	5	17	36	1	3	14	16	20	11	65	31	8	13	59	82	93	133	22	21	32	27	11.5	15.25	29.25	91.75	25.5	3.75	17.75	80.25	1.32609	2.54348	7.97826	6.01639	2.21739	1.67213	1	0.000877742
650	fiber tracts	mfbs	mfbc	-	-	-	-	-	-	cerebrum related	mfbc	6	5	13	29	1	3	11	16	17	5	28	26	8	12	43	60	72	103	22	21	26	26	9.5	12.25	18.5	69.5	23.75	2.75	9	60	1.28947	1.94737	7.31579	5.67347	2.5	1.93878	1	0.000449495
651	fiber tracts	mfbs	mfbc	amc	-	-	-	-	-	amygdalar capsule	amc	0	0	0	0	0	1	0	0	0	0	0	0	0	0	1	2	1	10	0	1	0	1	0.166667	0	0	3.5	0.5	-0.166667	-0.166667	3.33333	0	0	21	NA	3	NA	1	0.338915
652	fiber tracts	mfbs	mfbc	act	-	-	-	-	-	anterior commissure/ temporal limb	act	0	0	0	1	0	0	1	0	1	1	7	7	7	5	6	8	4	14	1	8	4	7	0.166667	0.75	6.5	8	5	0.583333	6.33333	7.83333	4.5	39	48	10.6667	30	6.66667	1	0.0611232
653	fiber tracts	mfbs	mfbc	cing	-	-	-	-	-	cingulum bundle	cing	0	0	0	0	0	0	0	0	1	1	3	0	0	1	1	4	5	5	11	9	6	2	0	0.5	1	3.75	7	0.5	1	3.75	#DIV/0!	#DIV/0!	#DIV/0!	7.5	#DIV/0!	14	1	0.146033
654	fiber tracts	mfbs	mfbc	fxs	-	-	-	-	-	fornix system	fxs	6	5	13	25	0	1	6	9	13	3	11	11	1	5	30	34	59	63	9	2	13	16	8.33333	7.75	7	46.5	10	-0.583333	-1.33333	38.1667	0.93	0.84	5.58	6	1.2	1.29032	1	0.129684
655	fiber tracts	mfbs	mfbc	fxs	alv	-	-	-	-	alveus	alv	1	0	0	10	0	1	1	5	7	0	3	3	0	1	6	9	17	17	5	2	9	11	2	3.25	1.75	12.25	6.75	1.25	-0.25	10.25	1.625	0.875	6.125	3.76923	3.375	2.07692	1	0.0551142
656	fiber tracts	mfbs	mfbc	fxs	df	-	-	-	-	dorsal fornix	df	0	0	0	0	0	0	0	0	0	0	0	0	0	0	0	0	1	0	0	0	0	0	0	0	0	0.25	0	0	0	0.25	NA	NA	NA	NA	NA	NA	1	1
657	fiber tracts	mfbs	mfbc	fxs	fi	-	-	-	-	fimbria	fi	4	5	12	12	0	0	5	4	6	0	6	5	0	2	15	12	32	30	0	0	0	3	5.5	3.75	3.25	22.25	0.75	-1.75	-2.25	16.75	0.681818	0.590909	4.04545	5.93333	0.136364	0.2	1	0.50494
658	fiber tracts	mfbs	mfbc	fxs	fxpo	-	-	-	-	postcommissural fornix	fxpo	0	0	1	1	0	0	0	0	0	1	0	3	1	1	1	3	7	8	4	0	2	2	0.333333	0.25	1.25	4.75	2	-0.0833333	0.916667	4.41667	0.75	3.75	14.25	19	6	8	1	0.163739
659	fiber tracts	mfbs	mfbc	fxs	fxpo	mct	-	-	-	medial corticohypothalamic tract	mct	0	0	0	0	0	0	0	0	0	0	0	1	0	0	0	0	0	0	0	0	0	0	0	0	0.25	0	0	0	0.25	0	NA	NA	NA	NA	#DIV/0!	#DIV/0!	1	1
660	fiber tracts	mfbs	mfbc	fxs	fxpo	fx	-	-	-	columns of the fornix	fx	0	0	1	1	0	0	0	0	0	1	0	2	1	1	1	3	7	8	4	0	2	2	0.333333	0.25	1	4.75	2	-0.0833333	0.666667	4.41667	0.75	3	14.25	19	6	8	1	0.151558
661	fiber tracts	mfbs	mfbc	fxs	hc	-	-	-	-	hippocampal commissures	hc	1	0	0	2	0	0	0	0	0	2	2	0	0	1	8	10	2	8	0	0	2	0	0.5	0.5	0.75	7	0.5	0	0.25	6.5	1	1.5	14	14	1	1	1	0.00270985
662	fiber tracts	mfbs	mfbc	fxs	hc	dhc	-	-	-	dorsal hippocampal commissure	dhc	0	0	0	1	0	0	0	0	0	0	2	0	0	0	1	2	2	7	0	0	2	0	0.166667	0	0.5	3	0.5	-0.166667	0.333333	2.83333	0	3	18	NA	3	NA	1	0.14722
663	fiber tracts	mfbs	mfbc	fxs	hc	vhc	-	-	-	ventral hippocampal commissure	vhc	1	0	0	1	0	0	0	0	0	2	0	0	0	1	7	8	0	1	0	0	0	0	0.333333	0.5	0.25	4	0	0.166667	-0.0833333	3.66667	1.5	0.75	12	8	0	0	1	1
664	fiber tracts	mfbs	mfbc	st	-	-	-	-	-	stria terminalis	st	0	0	0	3	1	1	4	7	2	0	7	8	0	1	5	12	3	11	1	1	3	0	0.833333	3.25	4	7.75	1.25	2.41667	3.16667	6.91667	3.9	4.8	9.3	2.38462	1.5	0.384615	1	0.15562
665	fiber tracts	mfbs	mfbc	st	stc	-	-	-	-	commissural branch of stria terminalis	stc	0	0	0	0	0	0	0	0	0	0	0	0	0	0	0	1	0	0	0	0	0	0	0	0	0	0.25	0	0	0	0.25	NA	NA	NA	NA	NA	NA	1	1
666	fiber tracts	mfbs	mfsbshy	-	-	-	-	-	-	hypothalamus related	mfsbshy	1	0	4	7	0	0	3	0	3	6	37	5	0	1	16	22	21	30	0	0	6	1	2	3	10.75	22.25	1.75	1	8.75	20.25	1.5	5.375	11.125	7.41667	0.875	0.583333	1	0.0725365
667	fiber tracts	mfbs	mfsbshy	mfb	-	-	-	-	-	medial forebrain bundle	mfb	0	0	2	2	0	0	0	0	0	1	11	0	0	0	7	5	2	5	0	0	1	0	0.666667	0.25	2.75	4.75	0.25	-0.416667	2.08333	4.08333	0.375	4.125	7.125	19	0.375	1	1	0.501027
668	fiber tracts	mfbs	mfsbshy	sup	-	-	-	-	-	supraoptic commissures	sup	0	0	0	0	0	0	0	0	0	0	0	0	0	0	0	0	0	0	0	0	0	0	0	0	0	0	0	0	0	0	NA	NA	NA	NA	NA	NA	NA	NA
669	fiber tracts	mfbs	mfsbshy	mfbsma	-	-	-	-	-	mammillary related	mfbsma	1	0	2	3	0	0	3	0	2	5	24	4	0	0	7	11	12	13	0	0	4	0	1	2.5	7	10.75	1	1.5	6	9.75	2.5	7	10.75	4.3	1	0.4	1	0.274654
670	fiber tracts	mfbs	mfsbshy	mfbsma	pm	-	-	-	-	principal mammillary tract	pm	1	0	2	0	0	0	1	0	2	2	4	3	0	0	3	6	2	3	0	0	4	0	0.5	1.25	1.75	3.5	1	0.75	1.25	3	2.5	3.5	7	2.8	2	0.8	1	0.241651
671	fiber tracts	mfbs	mfsbshy	mfbsma	mtt	-	-	-	-	mammillothalamic tract	mtt	0	0	0	1	0	0	0	0	0	0	3	1	0	0	2	0	6	5	0	0	0	0	0.166667	0	1	3.25	0	-0.166667	0.833333	3.08333	0	6	19.5	NA	0	NA	1	0.39753
672	fiber tracts	mfbs	mfsbshy	mfbsma	mtg	-	-	-	-	mammillotegmental tract	mtg	0	0	0	1	0	0	1	0	0	2	17	0	0	0	2	4	4	5	0	0	0	0	0.166667	0.75	4.25	3.75	0	0.583333	4.08333	3.58333	4.5	25.5	22.5	5	0	0	1	1
673	fiber tracts	mfbs	mfsbshy	mfbsma	mp	-	-	-	-	mammillary peduncle	mp	0	0	0	1	0	0	1	0	0	1	0	0	0	0	0	1	0	0	0	0	0	0	0.166667	0.5	0	0.25	0	0.333333	-0.166667	0.0833333	3	0	1.5	0.5	0	0	1	1
674	fiber tracts	mfbs	mfsbshy	mfbse	-	-	-	-	-	epithalamus related	mfbse	0	0	0	2	0	0	0	0	1	0	2	1	0	1	2	6	7	12	0	0	1	1	0.333333	0.25	1	6.75	0.5	-0.0833333	0.666667	6.41667	0.75	3	20.25	27	1.5	2	1	0.0655589
675	fiber tracts	mfbs	mfsbshy	mfbse	sm	-	-	-	-	stria medullaris	sm	0	0	0	1	0	0	0	0	1	0	0	1	0	1	2	1	4	4	0	0	1	1	0.166667	0.25	0.5	2.75	0.5	0.0833333	0.333333	2.58333	1.5	3	16.5	11	3	2	1	0.0737433
676	fiber tracts	mfbs	mfsbshy	mfbse	fr	-	-	-	-	fasciculus retroflexus	fr	0	0	0	1	0	0	0	0	0	0	2	0	0	0	0	4	3	8	0	0	0	0	0.166667	0	0.5	3.75	0	-0.166667	0.333333	3.58333	0	3	22.5	NA	0	NA	1	0.315588
677	fiber tracts	mfbs	mfsbshy	mfbse	hbc	-	-	-	-	habenular commissure	hbc	0	0	0	0	0	0	0	0	0	0	0	0	0	0	0	1	0	0	0	0	0	0	0	0	0	0.25	0	0	0	0.25	NA	NA	NA	NA	NA	NA	1	1
[truncated: 4 more columns]
