# Supplementary material for: The astrocytic ensemble acts as a multiday trace to stabilize memory
Source: Nature. 2025 Oct 15;648(8092):146–56. doi: 10.1038/s41586-025-09619-2 (PMC12675280; doi:10.1038/s41586-025-09619-2)
Supplement: Supplementary file 4 — Single-cell transcriptomic data including the list of top 20 genes that differentiate astrocyte clusters and the differentially expressed genes estimated between Adrb1-positive and negative astrocytes. [file 41586_2025_9619_MOESM4_ESM.xlsx]

## Sheet: Cluster genes
Cluster	Rank	Gene	p_val	avg_log2FC	pct.1	p_val_adj	pct.2
1	1	Luzp2	5.77e-33	0.336839	1	9.89e-30	0.999
1	2	Thbs4	1.91e-32	0.484828	0.898	3.27e-29	0.776
1	3	Atp1b1	7.36e-29	0.443044	0.9	1.26e-25	0.752
1	4	Gm29773	8.04e-29	0.261048	0.832	1.38e-25	0.717
1	5	Chrdl1	1.07e-25	0.434517	0.873	1.83e-22	0.796
1	6	Dach1	7.7e-25	0.487364	0.853	1.32e-21	0.72
1	7	Gfra1	1.25e-23	0.355324	0.839	2.15e-20	0.651
1	8	Igfbp2	9.26e-23	0.488701	0.912	1.59e-19	0.839
1	9	Gm26843	1.15e-20	0.299172	0.815	1.97e-17	0.63
1	10	Phlda1	2.71e-20	0.33371	0.821	4.65e-17	0.703
1	11	Rpe65	3.23e-20	0.380458	0.906	5.53e-17	0.748
1	12	Otc	4.24e-20	0.29831	0.818	7.26e-17	0.753
1	13	Epha5	8.46e-18	0.309094	0.946	1.45e-14	0.87
1	14	8030451A03Rik	1.81e-15	0.271888	0.831	3.1e-12	0.765
1	15	Egfl6	1.45e-13	0.327328	0.788	2.48e-10	0.68
1	16	Gm31592	2.06e-10	0.361513	0.698	3.54e-07	0.571
1	17	C730002L08Rik	4.31e-10	0.325496	0.778	7.38e-07	0.716
1	18	Fam184b	6.73e-10	0.27013	0.896	1.15e-06	0.832
1	19	Mmp16	5.86e-09	0.251182	0.819	1e-05	0.738
1	20	Gm49171	0.00067398	0.329994	0.709	1	0.674
2	1	Gria1	7.97e-155	2.79751	0.989	1.37e-151	0.922
2	2	Erbb4	4.54e-112	1.52032	0.995	7.78e-109	0.951
2	3	Nkx6-2	9.11e-99	2.22518	0.931	1.56e-95	0.832
2	4	Kcnd2	2.21e-98	1.19623	1	3.79e-95	0.974
2	5	Itih3	2.46e-95	1.59271	0.992	4.21e-92	0.934
2	6	Ntrk3	1.7e-83	1.51412	0.973	2.92e-80	0.898
2	7	Agt	3.04e-80	1.40434	0.979	5.2e-77	0.959
2	8	Spon1	7.73e-77	1.21993	0.979	1.33e-73	0.942
2	9	Cit	2.63e-76	1.6961	0.947	4.5e-73	0.859
2	10	Srgap1	3.56e-73	1.64247	0.95	6.11e-70	0.872
2	11	Vit	6.04e-54	1.29865	0.889	1.03e-50	0.833
2	12	Igsf1	3.11e-53	1.55902	0.873	5.34e-50	0.853
2	13	Nrxn3	1.4e-48	1.4613	0.95	2.4e-45	0.902
2	14	Pdgfd	1.21e-47	1.51075	0.936	2.07e-44	0.859
2	15	Rasgrf1	1.64e-42	1.47399	0.812	2.8e-39	0.662
2	16	Nav3	1.48e-41	1.30105	0.936	2.53e-38	0.877
2	17	Dpp6	9.56e-35	1.62871	0.809	1.64e-31	0.755
2	18	Kcnip4	1.65e-23	1.19267	0.873	2.83e-20	0.851
2	19	Ldb2	2.52e-23	1.32436	0.806	4.31e-20	0.78
2	20	Nmnat2	1.12e-14	1.2148	0.653	1.92e-11	0.519
3	1	Mt3	8.33e-140	1.45222	1	1.43e-136	0.994
3	2	Mt1	6.99e-139	1.52739	1	1.2e-135	0.993
3	3	Tpt1	4.59e-105	1.56647	0.994	7.87e-102	0.972
3	4	Rpl41	3.04e-97	1.49115	0.997	5.2e-94	0.974
3	5	Fabp5	6.5e-90	1.46619	1	1.11e-86	0.98
3	6	Rps29	2.54e-89	1.41991	1	4.36e-86	0.971
3	7	Rpl11	5.24e-89	1.64996	0.997	8.98e-86	0.951
3	8	Rps24	3.3e-85	1.49717	0.997	5.65e-82	0.955
3	9	Rplp1	3.11e-81	1.4986	0.997	5.34e-78	0.959
3	10	Rps23	5.18e-80	1.34278	0.997	8.88e-77	0.966
3	11	Rpl13	2.87e-79	1.37225	0.994	4.92e-76	0.964
3	12	Rps14	7.07e-78	1.35943	0.99	1.21e-74	0.964
3	13	Rpl14	1.22e-70	1.46346	0.987	2.08e-67	0.943
3	14	Rps13	8.66e-70	1.38201	0.99	1.48e-66	0.959
3	15	Rps7	2.34e-64	1.41886	0.977	4.01e-61	0.945
3	16	Rps9	2.75e-61	1.41763	0.977	4.72e-58	0.959
3	17	Rplp0	1.66e-54	1.53108	0.935	2.84e-51	0.927
3	18	Rps25	3.13e-52	1.3472	0.971	5.36e-49	0.937
3	19	Rpl31	3.19e-47	1.34863	0.945	5.46e-44	0.933
3	20	Rps28	3.94e-44	1.33881	0.926	6.76e-41	0.932
4	1	Frmd4a	1.89e-74	0.907137	1	3.24e-71	0.995
4	2	Rgs7	2.55e-51	0.918538	0.992	4.37e-48	0.983
4	3	Glis3	1.39e-45	0.948992	0.996	2.39e-42	0.972
4	4	Ctnna2	1.3e-32	0.966634	0.992	2.22e-29	0.974
4	5	Adam23	1.24e-30	0.967672	0.969	2.12e-27	0.913
4	6	4930488L21Rik	3.12e-27	0.959678	0.981	5.35e-24	0.922
4	7	Ephb1	1.18e-24	1.34978	0.895	2.02e-21	0.798
4	8	Robo1	2.54e-24	0.88734	0.969	4.35e-21	0.956
4	9	Fgf13	3.14e-24	1.23622	0.93	5.38e-21	0.883
4	10	Kcnma1	1.52e-23	0.92872	0.965	2.6e-20	0.937
4	11	9630014M24Rik	8.81e-18	1.20618	0.883	1.51e-14	0.785
4	12	Kcnq3	1.3e-17	1.15112	0.942	2.23e-14	0.938
4	13	Gm12239	1.31e-14	0.880372	0.922	2.24e-11	0.926
4	14	Fgf12	4.06e-14	0.882458	0.949	6.96e-11	0.943
4	15	Grip1	1.11e-10	0.921986	0.864	1.9e-07	0.899
4	16	Jazf1	1.17e-09	1.1363	0.58	2.01e-06	0.442
4	17	Pde1c	6.8e-07	0.907038	0.79	0.00116592	0.754
4	18	Pde10a	4.83e-06	1.01991	0.685	0.00828131	0.608
4	19	Unc5c	5.82e-05	1.12107	0.7	0.099812	0.736
4	20	Prune2	0.000132082	0.947127	0.767	0.226389	0.758

## Sheet: Gene expression Adrb1+ vs -
FR astrocytes diffrentially expressed gene candidates	Gene_name	-log10_p_val	avg_log2FC
(Adrb1 positive astrocytes vs negative astrocytes)	Frmd4b	2.59744	0.685643
	Gm9750	2.43745	-0.888891
	Rcan2	2.42666	-0.53338
	Igfbp2	2.38222	0.766951
	Hist1h2bn	2.37308	0.3495
	1110038B12Rik	2.33065	-0.763912
	Nme2	2.16336	0.500302
	Igf2	2.09135	0.508891
	Elavl2	2.08707	-0.92053
	Tmsb10	2.06715	0.568266
	Epha7	2.02479	-0.935163
	Foxm1	1.93726	0.509569
	Gm29266	1.90988	0.172509
	Fabp7	1.89083	0.157301
	Hist1h1c	1.87728	0.280164
	Pacrg	1.86244	-0.349928
	Tshr	1.81825	1.03306
	Gm35722	1.81027	-0.34885
	Slc6a20a	1.78909	-0.74017
	Pcna	1.77591	0.501409
	Dlx1	1.74448	0.616543
	H2afv	1.72498	0.198866
	Colec12	1.70688	0.0968698
	Rpl7	1.67991	0.198925
	Cavin1	1.65823	-0.659273
	Chrdl1	1.65695	1.14323
	Rpl26	1.62912	0.241983
	Nudc	1.61528	0.388366
	Foxp2	1.60651	-0.284053
	Tpt1	1.58904	0.249973
	Hist3h2ba	1.58655	1.7533
	Rpl6	1.58282	0.243925
	Galnt15	1.58158	1.31407
	Rpl23	1.56919	0.300074
	C530008M17Rik	1.56548	-0.663136
	Brinp3	1.55807	0.329585
	Rasgrf1	1.55315	-0.704875
	Uba52	1.53964	0.617048
	Xkr4	1.53597	-3.68876
	Troap	1.53597	0.192575
	Marcks	1.52863	0.417061
	Nrxn3	1.52131	-0.111367
	Hnrnpa0	1.50794	0.353219
	Mcm10	1.50431	1.24726
	Ptprk	1.4898	0.81
	Hecw1	1.48619	1.2909
	Hmgn1	1.45742	0.365466
	Edar	1.41362	0.65178
	Bgn	1.39605	2.26771
	Tagln2	1.39255	-0.251635
	Unc5d	1.38323	0.498722
	Tmem178b	1.37858	-0.476859
	4933406I18Rik	1.36931	0.609616
	Rpl9	1.35777	0.229462
	Chrm2	1.34742	1.63085
	Dctpp1	1.34627	0.912056
	Fam241b	1.33825	1.58004
	Cdr1os	1.32	-0.720055
	Mrc1	1.31433	1.81444
	Ppp1r14b	1.31433	0.303287
	Arl4c	1.31206	-0.544064
